# Supplementary material for: Unique features and clinical importance of acute alloreactive immune responses
Source: JCI Insight. 2018 May 17;3(10):e97219. doi: 10.1172/jci.insight.97219 (PMC6012511; doi:10.1172/jci.insight.97219)
Supplement: Supplemental Table 1 [file jciinsight-3-97219-s007.xlsx]

## Sheet: Differentially expressed genes
Gene	baseMean	log2FoldChange	lfcSE	stat	pvalue	padj	TCellType	Timepoint
ENSG00000001497.12	402.213	0.901383	0.275393	3.27308	0.00106382	0.0418175	CD4+	SCP
ENSG00000004468.8	70.2499	2.48943	0.578899	4.30028	1.70582e-05	0.00336403	CD4+	SCP
ENSG00000005379.11	46.1066	-3.2801	0.638971	-5.1334	2.84549e-07	0.000193038	CD4+	SCP
ENSG00000007264.9	11.1921	-2.2541	0.677002	-3.32953	0.000869919	0.0371633	CD4+	SCP
ENSG00000007350.12	80.433	1.7109	0.526329	3.25062	0.00115154	0.0433039	CD4+	SCP
ENSG00000008226.15	19.4067	-2.2569	0.546903	-4.12668	3.68033e-05	0.00562809	CD4+	SCP
ENSG00000010327.6	2.92481	-2.08477	0.654797	-3.18385	0.00145331	0.0496245	CD4+	SCP
ENSG00000011600.7	135.508	-2.82156	0.617388	-4.57016	4.87357e-06	0.00135135	CD4+	SCP
ENSG00000011638.6	117.793	1.20348	0.378936	3.17594	0.0014935	0.04996	CD4+	SCP
ENSG00000012171.13	15.9597	-1.91523	0.5841	-3.27894	0.00104197	0.04164	CD4+	SCP
ENSG00000013392.6	30.7	1.85291	0.527729	3.5111	0.000446255	0.0262754	CD4+	SCP
ENSG00000014216.11	94.8161	-1.69725	0.488023	-3.47782	0.000505518	0.0289648	CD4+	SCP
ENSG00000023041.7	265.776	1.34578	0.307807	4.37215	1.23026e-05	0.00266278	CD4+	SCP
ENSG00000023191.12	184.617	-1.52827	0.424196	-3.60274	0.000314879	0.022491	CD4+	SCP
ENSG00000033327.8	29.2661	-2.01517	0.626061	-3.21881	0.00128723	0.0460004	CD4+	SCP
ENSG00000034152.14	90.5681	-1.42704	0.448542	-3.18152	0.00146507	0.0496245	CD4+	SCP
ENSG00000034533.7	202.74	0.997367	0.308927	3.22849	0.00124445	0.045389	CD4+	SCP
ENSG00000038219.8	930.929	-0.87217	0.268587	-3.24725	0.00116526	0.0436674	CD4+	SCP
ENSG00000038427.11	56.5938	-2.97865	0.634298	-4.69598	2.6533e-06	0.000957446	CD4+	SCP
ENSG00000042493.11	262.744	-1.43265	0.359178	-3.98868	6.64419e-05	0.00823423	CD4+	SCP
ENSG00000050344.8	55.1096	-2.34344	0.616851	-3.79903	0.000145262	0.0135554	CD4+	SCP
ENSG00000050438.12	11.6593	-2.10152	0.633958	-3.31491	0.000916715	0.0383889	CD4+	SCP
ENSG00000053524.7	22.5239	-2.11026	0.612595	-3.44479	0.000571511	0.0309378	CD4+	SCP
ENSG00000056277.11	39.0302	1.81113	0.497852	3.63789	0.000274879	0.0206281	CD4+	SCP
ENSG00000057935.9	134.566	1.30186	0.368273	3.53505	0.0004077	0.0252899	CD4+	SCP
ENSG00000058262.5	243.698	-1.43507	0.393276	-3.64902	0.000263241	0.0199311	CD4+	SCP
ENSG00000058804.10	59.5231	1.66522	0.448825	3.71018	0.000207112	0.0165891	CD4+	SCP
ENSG00000059377.11	40.9887	-2.00306	0.469899	-4.26274	2.01933e-05	0.00376284	CD4+	SCP
ENSG00000061936.5	210.547	-1.20965	0.317442	-3.8106	0.00013863	0.0132088	CD4+	SCP
ENSG00000064995.12	189.912	1.47833	0.425635	3.47323	0.000514231	0.0292663	CD4+	SCP
ENSG00000065060.12	65.7007	1.97404	0.480536	4.10798	3.99128e-05	0.00593791	CD4+	SCP
ENSG00000070018.4	18.8409	2.00153	0.584173	3.42626	0.000611961	0.0317396	CD4+	SCP
ENSG00000070061.10	109.47	1.18941	0.370654	3.20894	0.00133223	0.0471307	CD4+	SCP
ENSG00000070961.10	322.311	-1.12236	0.348423	-3.22126	0.0012763	0.0458602	CD4+	SCP
ENSG00000071655.13	41.6284	-1.66643	0.49449	-3.37	0.00075167	0.0341778	CD4+	SCP
ENSG00000072042.8	331.676	0.995684	0.298523	3.33536	0.000851876	0.0367629	CD4+	SCP
ENSG00000074370.13	346.14	-1.1954	0.324865	-3.67969	0.000233518	0.0183355	CD4+	SCP
ENSG00000074706.9	527.33	1.29229	0.340072	3.80006	0.000144659	0.0135554	CD4+	SCP
ENSG00000074842.3	107.982	-1.23772	0.348495	-3.55162	0.00038287	0.0244116	CD4+	SCP
ENSG00000074935.9	105.88	1.32193	0.384197	3.44076	0.000580083	0.0309378	CD4+	SCP
ENSG00000075340.18	71.3264	1.79742	0.515151	3.48912	0.000484611	0.0280512	CD4+	SCP
ENSG00000076928.13	300.24	-1.28579	0.401176	-3.20506	0.00135034	0.0475139	CD4+	SCP
ENSG00000077454.11	34.4323	-2.00643	0.559342	-3.58713	0.000334338	0.0230503	CD4+	SCP
ENSG00000077782.15	60.0211	-2.49929	0.597737	-4.18126	2.89903e-05	0.00482035	CD4+	SCP
ENSG00000078808.12	42.654	-1.85659	0.463837	-4.00267	6.26306e-05	0.00801485	CD4+	SCP
ENSG00000080561.9	28.3907	2.08736	0.605992	3.44453	0.000572057	0.0309378	CD4+	SCP
ENSG00000080854.10	38.4522	-2.25073	0.590007	-3.81475	0.000136322	0.0130622	CD4+	SCP
ENSG00000084444.9	71.0754	1.9895	0.465572	4.27324	1.92655e-05	0.00370601	CD4+	SCP
ENSG00000085265.6	122.432	-2.40903	0.647917	-3.71812	0.000200714	0.0163659	CD4+	SCP
ENSG00000085514.11	24.8069	-3.08133	0.638873	-4.82308	1.41361e-06	0.00061474	CD4+	SCP
ENSG00000087128.5	3.54294	-2.75752	0.594999	-4.63449	3.57814e-06	0.00112358	CD4+	SCP
ENSG00000088992.13	21.7303	-2.73007	0.609638	-4.47819	7.52798e-06	0.00182392	CD4+	SCP
ENSG00000089280.14	668.164	-1.40256	0.414916	-3.38035	0.000723925	0.0337301	CD4+	SCP
ENSG00000089775.7	277.571	0.965175	0.284618	3.39112	0.00069607	0.0333484	CD4+	SCP
ENSG00000089820.11	92.05	-1.76421	0.416252	-4.23833	2.2519e-05	0.0040185	CD4+	SCP
ENSG00000090382.2	253.574	-3.1155	0.667514	-4.66731	3.05165e-06	0.00105624	CD4+	SCP
ENSG00000090612.16	65.3351	1.6433	0.481327	3.41412	0.000639895	0.0325905	CD4+	SCP
ENSG00000090924.10	116.704	-2.305	0.597921	-3.85502	0.000115719	0.0115446	CD4+	SCP
ENSG00000092208.12	55.235	1.41031	0.438261	3.21796	0.00129105	0.0460004	CD4+	SCP
ENSG00000092621.7	111.144	2.50817	0.501947	4.99688	5.82647e-07	0.000315483	CD4+	SCP
ENSG00000092853.9	57.9969	-2.82564	0.624075	-4.52773	5.9621e-06	0.00153208	CD4+	SCP
ENSG00000092929.7	98.3581	-1.60196	0.492255	-3.25433	0.00113661	0.0430063	CD4+	SCP
ENSG00000095002.8	138.694	1.24829	0.387776	3.21911	0.0012859	0.0460004	CD4+	SCP
ENSG00000099204.14	2164.39	1.40697	0.351736	4.00007	6.33248e-05	0.00801485	CD4+	SCP
ENSG00000099331.9	239.95	-1.28712	0.333737	-3.85668	0.000114937	0.0115345	CD4+	SCP
ENSG00000099617.2	14.3434	-2.75887	0.667253	-4.13466	3.55477e-05	0.0055823	CD4+	SCP
ENSG00000099624.3	100.47	-1.80154	0.387617	-4.64773	3.35601e-06	0.00111604	CD4+	SCP
ENSG00000099860.4	1222.45	-1.91411	0.584584	-3.27431	0.0010592	0.0417767	CD4+	SCP
ENSG00000099875.10	169.811	-1.517	0.43665	-3.47417	0.000512438	0.0292624	CD4+	SCP
ENSG00000100079.5	20.947	-2.24479	0.656726	-3.41816	0.00063046	0.0325003	CD4+	SCP
ENSG00000100097.7	1454.38	-1.88264	0.504598	-3.73096	0.00019075	0.0158584	CD4+	SCP
ENSG00000100207.14	189.095	-1.14398	0.33534	-3.4114	0.000646303	0.0327698	CD4+	SCP
ENSG00000100292.12	11.2363	-2.20886	0.641516	-3.44319	0.000574888	0.0309378	CD4+	SCP
ENSG00000100372.10	62.3995	1.73434	0.464503	3.73375	0.000188652	0.0157886	CD4+	SCP
ENSG00000100504.12	5.62766	-2.25786	0.672768	-3.35608	0.000790568	0.035454	CD4+	SCP
ENSG00000100605.12	67.7812	-1.7526	0.410046	-4.27415	1.91868e-05	0.00370601	CD4+	SCP
ENSG00000100650.11	4205.99	1.45825	0.407181	3.58134	0.000341841	0.0231012	CD4+	SCP
ENSG00000100979.10	6.96696	-2.58309	0.682143	-3.78673	0.000152645	0.0137173	CD4+	SCP
ENSG00000101126.11	426.742	1.35607	0.269668	5.02868	4.93878e-07	0.00029883	CD4+	SCP
ENSG00000101439.4	34.3199	-2.06671	0.629829	-3.28138	0.00103299	0.0415155	CD4+	SCP
ENSG00000101888.7	83.3299	1.67472	0.417679	4.0096	6.08224e-05	0.00801485	CD4+	SCP
ENSG00000102100.10	41.2984	-1.619	0.478906	-3.38062	0.000723225	0.0337301	CD4+	SCP
ENSG00000102978.8	229.102	1.06785	0.313868	3.40222	0.000668414	0.033085	CD4+	SCP
ENSG00000103187.6	943.351	-1.22287	0.348836	-3.50557	0.000455631	0.026555	CD4+	SCP
ENSG00000103335.15	44.1347	-3.01901	0.53331	-5.6609	1.5058e-08	2.87683e-05	CD4+	SCP
ENSG00000103485.13	6.01095	-2.38679	0.669685	-3.56404	0.000365187	0.0239134	CD4+	SCP
ENSG00000103569.5	4.91413	-2.75831	0.672584	-4.10107	4.11245e-05	0.00605344	CD4+	SCP
ENSG00000103653.12	125.909	-1.79128	0.477759	-3.74934	0.000177301	0.015342	CD4+	SCP
ENSG00000104343.15	145.632	1.82039	0.414464	4.39216	1.12231e-05	0.00250453	CD4+	SCP
ENSG00000104714.9	444.244	-1.02389	0.256716	-3.98842	6.65147e-05	0.00823423	CD4+	SCP
ENSG00000105048.12	2.79507	-2.02631	0.632883	-3.20171	0.00136615	0.047773	CD4+	SCP
ENSG00000105227.10	10.8046	-2.16132	0.674625	-3.20373	0.0013566	0.0476354	CD4+	SCP
ENSG00000105404.6	241.036	-1.86151	0.585237	-3.18077	0.00146884	0.0496245	CD4+	SCP
ENSG00000106009.11	37.0008	-2.51726	0.528058	-4.76702	1.86971e-06	0.000737449	CD4+	SCP
ENSG00000106330.7	37.6465	-1.54255	0.456959	-3.37569	0.000736306	0.0340518	CD4+	SCP
ENSG00000106565.13	32.6005	-2.0459	0.627561	-3.26009	0.00111377	0.0428334	CD4+	SCP
ENSG00000107281.5	16.891	-3.12152	0.602645	-5.1797	2.22238e-07	0.000171325	CD4+	SCP
ENSG00000107372.8	395.899	-1.28404	0.403767	-3.18016	0.00147191	0.0496296	CD4+	SCP
ENSG00000108175.12	41.6251	-1.74857	0.430554	-4.06121	4.88181e-05	0.0069576	CD4+	SCP
ENSG00000108255.3	20.7434	-2.62089	0.673374	-3.89217	9.93502e-05	0.0107324	CD4+	SCP
ENSG00000108256.4	744.051	-1.41902	0.412395	-3.44093	0.000579713	0.0309378	CD4+	SCP
ENSG00000108370.11	25.9513	-2.74217	0.652605	-4.20189	2.647e-05	0.00448932	CD4+	SCP
ENSG00000108406.5	130.195	1.33251	0.406556	3.27755	0.00104713	0.04164	CD4+	SCP
ENSG00000108448.16	21.6819	2.23051	0.574492	3.88257	0.000103358	0.01091	CD4+	SCP
ENSG00000108479.7	16.641	-2.28384	0.663611	-3.44154	0.000578421	0.0309378	CD4+	SCP
ENSG00000108518.7	1987.51	-1.12028	0.337854	-3.31588	0.000913559	0.0383594	CD4+	SCP
ENSG00000108559.7	404.303	0.944873	0.29701	3.18129	0.00146622	0.0496245	CD4+	SCP
ENSG00000108590.6	116.698	1.35554	0.341106	3.97396	7.06882e-05	0.00849456	CD4+	SCP
ENSG00000108654.7	9933.96	1.04157	0.308817	3.37279	0.000744109	0.0341778	CD4+	SCP
ENSG00000109107.9	269.706	1.8433	0.34459	5.34924	8.83225e-08	8.32194e-05	CD4+	SCP
ENSG00000109189.8	39.8563	-2.0519	0.572426	-3.58457	0.000337633	0.0231012	CD4+	SCP
ENSG00000109685.13	123.734	-1.83195	0.350378	-5.22848	1.70907e-07	0.000138028	CD4+	SCP
ENSG00000109956.8	15.2004	-3.06233	0.679507	-4.5067	6.58437e-06	0.00165203	CD4+	SCP
ENSG00000110011.9	22.5224	-1.76341	0.497834	-3.54216	0.000396872	0.0250221	CD4+	SCP
ENSG00000110046.8	147.919	-1.56886	0.468015	-3.35217	0.00080182	0.0356926	CD4+	SCP
ENSG00000110077.10	30.5612	-2.18436	0.632488	-3.4536	0.000553161	0.0302714	CD4+	SCP
ENSG00000110274.10	113.144	-1.43285	0.377675	-3.79387	0.000148317	0.0137173	CD4+	SCP
ENSG00000110719.5	33.2498	-2.03017	0.586749	-3.46003	0.00054012	0.0300815	CD4+	SCP
ENSG00000110848.4	7473.02	1.9565	0.439261	4.45407	8.42568e-06	0.00198472	CD4+	SCP
ENSG00000111321.6	3.29349	-2.24886	0.662704	-3.39345	0.000690177	0.0333484	CD4+	SCP
ENSG00000111671.5	19.4076	-1.98384	0.609691	-3.25384	0.00113855	0.0430063	CD4+	SCP
ENSG00000112305.10	66.0249	-1.47474	0.408414	-3.61089	0.000305149	0.0222117	CD4+	SCP
ENSG00000112308.8	3213.49	1.11423	0.327528	3.40193	0.000669113	0.033085	CD4+	SCP
ENSG00000112394.12	50.6006	1.66532	0.490342	3.39624	0.000683178	0.0332651	CD4+	SCP
ENSG00000113369.4	1412.94	1.61308	0.390908	4.12649	3.68348e-05	0.00562809	CD4+	SCP
ENSG00000114857.13	1463.42	-1.13221	0.327842	-3.45353	0.000553309	0.0302714	CD4+	SCP
ENSG00000114867.15	199.897	-0.991331	0.281399	-3.52287	0.000426907	0.0255843	CD4+	SCP
ENSG00000115919.10	4.94496	-2.28102	0.673333	-3.38766	0.000704913	0.0335141	CD4+	SCP
ENSG00000116001.11	206.907	0.99263	0.304458	3.26032	0.00111288	0.0428334	CD4+	SCP
ENSG00000116574.4	14.7105	-2.19293	0.661245	-3.31637	0.000911959	0.0383594	CD4+	SCP
ENSG00000116649.5	83.4699	-1.49882	0.435535	-3.44134	0.000578837	0.0309378	CD4+	SCP
ENSG00000116701.10	55.5998	-1.93624	0.494932	-3.91213	9.14838e-05	0.010141	CD4+	SCP
ENSG00000116752.5	1303.49	1.46463	0.414566	3.53292	0.000410994	0.0252899	CD4+	SCP
ENSG00000116754.9	1556.76	-1.08259	0.334383	-3.23759	0.00120543	0.0446379	CD4+	SCP
ENSG00000116771.5	46.3285	1.75259	0.517718	3.38522	0.000711202	0.0335141	CD4+	SCP
ENSG00000117425.9	31.1637	-3.03186	0.640879	-4.73078	2.23657e-06	0.000842937	CD4+	SCP
ENSG00000117480.11	5.57776	2.08112	0.653166	3.1862	0.00144153	0.0494905	CD4+	SCP
ENSG00000117481.6	279.818	1.21648	0.277286	4.3871	1.14874e-05	0.00253021	CD4+	SCP
ENSG00000117595.6	12.9861	2.26247	0.649906	3.48123	0.00049912	0.0286952	CD4+	SCP
ENSG00000117640.13	106.528	1.3992	0.39478	3.54426	0.000393722	0.025008	CD4+	SCP
ENSG00000117984.8	154.679	-1.87187	0.450864	-4.15173	3.2997e-05	0.00525214	CD4+	SCP
ENSG00000118046.10	13.5433	-2.25292	0.614338	-3.66724	0.000245184	0.0189015	CD4+	SCP
ENSG00000118564.10	390.293	0.949838	0.280652	3.38439	0.000713361	0.0335141	CD4+	SCP
ENSG00000119138.3	211.7	1.58646	0.455095	3.48599	0.000490318	0.028285	CD4+	SCP
ENSG00000119535.13	15.7111	-2.22418	0.66202	-3.35969	0.000780311	0.035197	CD4+	SCP
ENSG00000119737.5	6.29226	-2.292	0.674044	-3.40038	0.000672928	0.0331012	CD4+	SCP
ENSG00000120708.12	19.4683	-3.07705	0.624227	-4.92938	8.24912e-07	0.000411486	CD4+	SCP
ENSG00000120885.15	105.635	-2.53176	0.507087	-4.99275	5.95251e-07	0.000315483	CD4+	SCP
ENSG00000121064.8	107.527	1.48137	0.380928	3.88885	0.00010072	0.0107624	CD4+	SCP
ENSG00000121101.11	84.3614	-2.56916	0.668561	-3.84281	0.000121632	0.0120636	CD4+	SCP
ENSG00000121316.6	11.4724	-2.3189	0.607368	-3.81796	0.000134561	0.0129668	CD4+	SCP
ENSG00000121552.3	11.8757	-3.99473	0.670175	-5.96073	2.51112e-09	7.09811e-06	CD4+	SCP
ENSG00000122644.8	243.549	1.52386	0.465659	3.27249	0.00106606	0.0418175	CD4+	SCP
ENSG00000122679.4	3.06752	-2.01757	0.601409	-3.35475	0.00079437	0.035454	CD4+	SCP
ENSG00000122707.7	42.2645	1.54133	0.461385	3.34066	0.00083578	0.0365271	CD4+	SCP
ENSG00000123143.8	41.6896	-1.91852	0.48251	-3.97613	7.00446e-05	0.00849456	CD4+	SCP
ENSG00000123384.9	26.925	-2.00687	0.529507	-3.79007	0.000150606	0.0137173	CD4+	SCP
ENSG00000123444.9	51.7594	2.07145	0.545084	3.80024	0.000144556	0.0135554	CD4+	SCP
ENSG00000123933.10	57.1623	-1.97319	0.492994	-4.00245	6.26889e-05	0.00801485	CD4+	SCP
ENSG00000124466.8	138.067	2.90641	0.536985	5.41247	6.21623e-08	6.5892e-05	CD4+	SCP
ENSG00000124731.8	6.29633	-3.11232	0.682428	-4.56066	5.09942e-06	0.00135135	CD4+	SCP
ENSG00000125245.8	230.53	1.30337	0.409455	3.18318	0.00145669	0.0496245	CD4+	SCP
ENSG00000125384.6	101.396	-1.46225	0.376813	-3.88057	0.000104211	0.01091	CD4+	SCP
ENSG00000125744.7	25.1714	-2.93993	0.673253	-4.36676	1.26103e-05	0.00267339	CD4+	SCP
ENSG00000125810.9	5.4805	-2.70189	0.681252	-3.96606	7.3069e-05	0.0086059	CD4+	SCP
ENSG00000125844.11	69.1987	-1.92548	0.496106	-3.88118	0.000103949	0.01091	CD4+	SCP
ENSG00000125910.4	104.227	-1.44895	0.41279	-3.51013	0.000447884	0.0262754	CD4+	SCP
ENSG00000126247.6	531.509	-1.02791	0.317661	-3.23588	0.00121267	0.0447107	CD4+	SCP
ENSG00000126353.3	8949.88	1.74853	0.472154	3.70331	0.000212802	0.0169442	CD4+	SCP
ENSG00000126583.6	7.47649	-2.11915	0.664316	-3.18997	0.00142286	0.0491017	CD4+	SCP
ENSG00000126934.9	22.6739	-1.62811	0.509456	-3.19577	0.00139457	0.0485394	CD4+	SCP
ENSG00000127124.9	112.566	-1.46614	0.38179	-3.84018	0.000122946	0.0120756	CD4+	SCP
ENSG00000127507.13	16.6198	-1.88364	0.562668	-3.34769	0.000814869	0.0360767	CD4+	SCP
ENSG00000128595.12	250.768	1.33631	0.348023	3.83972	0.000123177	0.0120756	CD4+	SCP
ENSG00000128951.9	85.7697	-1.33576	0.386201	-3.45872	0.000542745	0.0300815	CD4+	SCP
ENSG00000129245.7	56.3677	-2.11308	0.565751	-3.73499	0.00018772	0.0157886	CD4+	SCP
ENSG00000129422.9	59.1063	2.41798	0.545319	4.43407	9.24696e-06	0.0021193	CD4+	SCP
ENSG00000129450.4	12.4105	-2.57034	0.651684	-3.94415	8.00827e-05	0.00917704	CD4+	SCP
ENSG00000129596.4	38.8121	-5.86674	0.585873	-10.0137	1.3272e-23	2.25094e-19	CD4+	SCP
ENSG00000129646.9	34.3606	-2.09396	0.658781	-3.17853	0.00148022	0.0498105	CD4+	SCP
ENSG00000130429.8	810.433	-1.66704	0.444842	-3.74749	0.000178616	0.0153773	CD4+	SCP
ENSG00000130592.9	997.257	-0.954107	0.290103	-3.28886	0.00100593	0.0410951	CD4+	SCP
ENSG00000130706.8	75.1784	-1.92856	0.511428	-3.77093	0.000162643	0.014442	CD4+	SCP
ENSG00000130713.11	216.477	1.11891	0.331448	3.37584	0.000735916	0.0340518	CD4+	SCP
ENSG00000130725.3	40.6303	-1.47236	0.462755	-3.18172	0.00146405	0.0496245	CD4+	SCP
ENSG00000130818.6	158.255	1.42216	0.363808	3.90909	9.26431e-05	0.0101611	CD4+	SCP
ENSG00000131042.9	14.6284	-2.80035	0.663228	-4.2223	2.41824e-05	0.00418504	CD4+	SCP
ENSG00000131127.9	117.418	2.40222	0.38814	6.18905	6.05284e-10	3.42187e-06	CD4+	SCP
ENSG00000131165.10	119.03	-1.83197	0.451947	-4.05351	5.04549e-05	0.00711536	CD4+	SCP
ENSG00000131686.10	307.439	2.78192	0.516855	5.3824	7.34977e-08	7.33248e-05	CD4+	SCP
ENSG00000131797.8	623.503	1.95905	0.43874	4.46516	8.00079e-06	0.00191117	CD4+	SCP
ENSG00000132128.12	108.226	2.08658	0.42447	4.91572	8.84585e-07	0.000428645	CD4+	SCP
ENSG00000132661.3	132.227	1.49457	0.468569	3.18966	0.00142441	0.0491017	CD4+	SCP
ENSG00000133256.8	155.492	1.24206	0.372641	3.33314	0.000858714	0.0368704	CD4+	SCP
ENSG00000133265.6	38.9091	-1.68977	0.465249	-3.63196	0.000281276	0.0208237	CD4+	SCP
ENSG00000133393.8	158.638	1.52977	0.395329	3.86962	0.000109005	0.0111369	CD4+	SCP
ENSG00000134193.10	115.955	2.10627	0.610265	3.45141	0.000557671	0.0304119	CD4+	SCP
ENSG00000134202.6	157.219	2.84597	0.467079	6.09312	1.10734e-09	3.7561e-06	CD4+	SCP
ENSG00000134480.9	889.153	1.49182	0.344096	4.33548	1.45442e-05	0.00296562	CD4+	SCP
ENSG00000134748.12	672.051	0.980583	0.277647	3.53175	0.000412813	0.0252899	CD4+	SCP
ENSG00000135218.13	15.4464	-3.11353	0.67608	-4.60526	4.11947e-06	0.00120459	CD4+	SCP
ENSG00000135636.9	11.7731	-2.6337	0.67942	-3.8764	0.000106014	0.0110042	CD4+	SCP
ENSG00000135842.12	316.311	-1.84537	0.533336	-3.46005	0.000540074	0.0300815	CD4+	SCP
ENSG00000135919.8	14.0623	2.31749	0.637348	3.63614	0.000276755	0.0206774	CD4+	SCP
ENSG00000135976.12	1060.88	-1.31892	0.339192	-3.88842	0.000100897	0.0107624	CD4+	SCP
ENSG00000136286.10	207.917	-1.30049	0.387615	-3.3551	0.000793354	0.035454	CD4+	SCP
ENSG00000136929.8	33.0158	3.24958	0.594674	5.46447	4.64294e-08	5.24962e-05	CD4+	SCP
ENSG00000137040.8	251.298	1.92435	0.413959	4.64866	3.34104e-06	0.00111604	CD4+	SCP
ENSG00000137177.14	2.72555	-2.23493	0.633007	-3.53065	0.000414533	0.0252899	CD4+	SCP
ENSG00000137700.12	30.0008	2.14572	0.561766	3.81959	0.000133671	0.0129547	CD4+	SCP
ENSG00000137880.4	39.7146	-2.00463	0.624509	-3.20994	0.00132765	0.0471066	CD4+	SCP
ENSG00000138193.10	34.241	2.26912	0.535927	4.23401	2.2956e-05	0.0040185	CD4+	SCP
ENSG00000138834.8	18.4245	-1.88092	0.586216	-3.20859	0.00133389	0.0471307	CD4+	SCP
ENSG00000139197.6	46.2315	1.74383	0.468314	3.72364	0.00019637	0.0161672	CD4+	SCP
ENSG00000140006.7	86.9846	1.51099	0.42975	3.51598	0.00043814	0.025982	CD4+	SCP
ENSG00000140092.10	194.083	1.53478	0.431161	3.55964	0.000371366	0.0239482	CD4+	SCP
ENSG00000140368.8	119.12	-1.6112	0.498336	-3.23317	0.00122426	0.0448456	CD4+	SCP
ENSG00000140941.8	271.218	-0.948207	0.284711	-3.33041	0.000867171	0.0371394	CD4+	SCP
ENSG00000140990.10	140.101	-1.25372	0.352195	-3.55972	0.000371247	0.0239482	CD4+	SCP
ENSG00000141505.7	3.74607	-2.07136	0.64219	-3.22546	0.00125769	0.0455779	CD4+	SCP
ENSG00000141524.11	212.06	-1.38886	0.411694	-3.37353	0.000742112	0.0341778	CD4+	SCP
ENSG00000141543.5	341.27	-2.188	0.318602	-6.86751	6.53336e-12	5.54029e-08	CD4+	SCP
ENSG00000141837.14	32.8171	-3.45132	0.669817	-5.15264	2.56849e-07	0.000186643	CD4+	SCP
ENSG00000141959.12	61.8891	-1.78	0.525915	-3.38458	0.00071288	0.0335141	CD4+	SCP
ENSG00000142002.12	60.5634	-1.48377	0.41466	-3.57828	0.000345869	0.0232775	CD4+	SCP
ENSG00000142327.7	79.8908	-1.82902	0.472126	-3.87401	0.000107058	0.0110042	CD4+	SCP
ENSG00000142512.10	5.28124	-3.05904	0.663266	-4.61208	3.9865e-06	0.00119837	CD4+	SCP
ENSG00000143167.7	59	2.46561	0.492384	5.00751	5.51393e-07	0.000311721	CD4+	SCP
ENSG00000143315.5	98.8718	1.22115	0.371718	3.28517	0.00101923	0.0411699	CD4+	SCP
ENSG00000143382.9	26.9165	-2.43746	0.670858	-3.63335	0.000279767	0.0208107	CD4+	SCP
ENSG00000143546.5	914.763	-2.64707	0.667353	-3.96653	7.29281e-05	0.0086059	CD4+	SCP
ENSG00000143774.12	290.263	-1.11662	0.333664	-3.34655	0.000818249	0.0360767	CD4+	SCP
ENSG00000144645.9	66.7478	-2.27789	0.474542	-4.80018	1.58522e-06	0.000651825	CD4+	SCP
ENSG00000144674.12	1051.66	-1.06768	0.303807	-3.51434	0.00044085	0.0260516	CD4+	SCP
ENSG00000145428.10	6.23475	2.08858	0.654473	3.19124	0.00141661	0.0491017	CD4+	SCP
ENSG00000145687.11	264.623	1.42924	0.413609	3.45554	0.000549195	0.0302414	CD4+	SCP
ENSG00000146192.10	8.77331	-2.44403	0.665252	-3.67384	0.000238931	0.0186589	CD4+	SCP
ENSG00000147459.13	17.8629	-2.18136	0.673381	-3.23941	0.00119776	0.0445479	CD4+	SCP
ENSG00000148180.12	18.1655	-2.1165	0.632917	-3.34404	0.00082569	0.036279	CD4+	SCP
ENSG00000148291.5	34.2706	-1.40655	0.431819	-3.25726	0.00112492	0.0430063	CD4+	SCP
ENSG00000148773.8	86.6735	-2.40996	0.524165	-4.59771	4.27156e-06	0.00120743	CD4+	SCP
ENSG00000149474.9	63.617	1.53636	0.44306	3.46761	0.000525118	0.0296426	CD4+	SCP
ENSG00000150337.9	7.74893	-3.29877	0.682141	-4.83591	1.32536e-06	0.00059153	CD4+	SCP
ENSG00000150687.7	23.1662	-2.25228	0.674488	-3.33924	0.000840075	0.0365325	CD4+	SCP
ENSG00000151881.10	85.9273	1.68229	0.449257	3.7446	0.000180681	0.0154734	CD4+	SCP
ENSG00000152217.12	25.1076	-2.25182	0.663871	-3.39195	0.000693973	0.0333484	CD4+	SCP
ENSG00000152256.9	311.646	1.34733	0.412437	3.26674	0.00108792	0.0423419	CD4+	SCP
ENSG00000152778.7	109.668	1.48136	0.396795	3.73331	0.000188979	0.0157886	CD4+	SCP
ENSG00000152944.4	140.769	1.47436	0.441787	3.33727	0.000846061	0.0366987	CD4+	SCP
ENSG00000153130.13	223.834	1.08426	0.326661	3.31923	0.000902656	0.0382726	CD4+	SCP
ENSG00000153898.8	34.4121	-2.36604	0.54833	-4.31499	1.5961e-05	0.00318469	CD4+	SCP
ENSG00000154479.8	40.3504	2.01016	0.559118	3.59523	0.000324105	0.0229034	CD4+	SCP
ENSG00000154548.8	32.0641	-2.432	0.666021	-3.65154	0.000260671	0.019825	CD4+	SCP
ENSG00000154814.9	1514.8	1.45553	0.384414	3.78637	0.000152864	0.0137173	CD4+	SCP
ENSG00000155034.14	42.2808	-3.25118	0.577858	-5.62627	1.84148e-08	2.87683e-05	CD4+	SCP
ENSG00000155130.5	4.94997	-2.7406	0.681283	-4.02271	5.7532e-05	0.00786889	CD4+	SCP
ENSG00000155906.12	86.3219	1.43777	0.438775	3.27679	0.00104995	0.04164	CD4+	SCP
ENSG00000156234.7	2.69204	-1.95028	0.514601	-3.78989	0.000150714	0.0137173	CD4+	SCP
ENSG00000156398.8	54.0163	2.07957	0.451103	4.60996	4.02754e-06	0.00119837	CD4+	SCP
ENSG00000158473.6	3.3152	-2.20821	0.611405	-3.61169	0.000304211	0.0222117	CD4+	SCP
ENSG00000158615.8	1034.06	2.02784	0.360569	5.624	1.86587e-08	2.87683e-05	CD4+	SCP
ENSG00000158711.9	425.411	1.14879	0.318919	3.60213	0.000315616	0.022491	CD4+	SCP
ENSG00000158717.6	55.049	-2.07968	0.468084	-4.44297	8.87249e-06	0.00206133	CD4+	SCP
ENSG00000159388.5	1317.71	1.69643	0.45684	3.71341	0.000204486	0.0165147	CD4+	SCP
ENSG00000159840.11	262.86	-1.47544	0.323391	-4.5624	5.05729e-06	0.00135135	CD4+	SCP
ENSG00000160051.7	11.6533	2.02241	0.626023	3.23057	0.00123543	0.045157	CD4+	SCP
ENSG00000160255.12	1350.45	-1.26514	0.390235	-3.24199	0.00118698	0.0443416	CD4+	SCP
ENSG00000160410.10	56.563	-1.6776	0.460354	-3.64416	0.00026827	0.0202216	CD4+	SCP
ENSG00000160796.12	68.1291	-1.90842	0.526982	-3.62141	0.000292998	0.0215119	CD4+	SCP
ENSG00000161265.10	303.101	1.48138	0.414346	3.57522	0.000349939	0.0233979	CD4+	SCP
ENSG00000162894.7	1065.42	1.14857	0.348219	3.2984	0.000972365	0.040321	CD4+	SCP
ENSG00000163002.8	54.8253	1.69425	0.529843	3.19764	0.00138556	0.048352	CD4+	SCP
ENSG00000163009.4	4.47285	-2.28496	0.65891	-3.46779	0.000524759	0.0296426	CD4+	SCP
ENSG00000163013.7	53.4233	1.54813	0.482933	3.20568	0.00134742	0.04751	CD4+	SCP
ENSG00000163106.6	2.95016	-1.90544	0.594878	-3.20307	0.0013597	0.0476456	CD4+	SCP
ENSG00000163220.10	261.875	-2.45703	0.668966	-3.67288	0.000239837	0.0186589	CD4+	SCP
ENSG00000163221.7	63.3945	-2.95585	0.614431	-4.81072	1.50391e-06	0.000637658	CD4+	SCP
ENSG00000163513.13	402.174	1.59243	0.412296	3.86234	0.000112306	0.0114055	CD4+	SCP
ENSG00000163563.7	55.7546	-2.47009	0.656679	-3.76148	0.000168909	0.014843	CD4+	SCP
ENSG00000163596.12	58.4136	1.98623	0.557754	3.56112	0.00036927	0.0239482	CD4+	SCP
ENSG00000163823.3	8.50649	-2.20314	0.67707	-3.25393	0.00113819	0.0430063	CD4+	SCP
ENSG00000164106.3	6.28297	-2.26794	0.672952	-3.37014	0.000751302	0.0341778	CD4+	SCP
ENSG00000164484.7	10.3286	-2.14154	0.655718	-3.26594	0.001091	0.0423419	CD4+	SCP
ENSG00000164649.15	79.629	1.57121	0.481069	3.26608	0.00109049	0.0423419	CD4+	SCP
ENSG00000164654.11	45.5907	1.9323	0.484929	3.9847	6.75668e-05	0.00830386	CD4+	SCP
ENSG00000164885.8	63.3797	-1.54191	0.384826	-4.00679	6.15504e-05	0.00801485	CD4+	SCP
ENSG00000165168.6	30.3531	-3.5947	0.6442	-5.5801	2.40375e-08	3.13596e-05	CD4+	SCP
ENSG00000165169.6	348.478	0.987336	0.290517	3.39855	0.00067744	0.0331106	CD4+	SCP
ENSG00000165312.5	84.9945	1.65789	0.504673	3.28508	0.00101954	0.0411699	CD4+	SCP
ENSG00000165801.5	35.7271	1.93724	0.546736	3.54329	0.000395174	0.025008	CD4+	SCP
ENSG00000165915.9	29.7723	-1.50409	0.459675	-3.27207	0.00106763	0.0418175	CD4+	SCP
ENSG00000165929.8	1509.01	1.01956	0.29477	3.45884	0.000542515	0.0300815	CD4+	SCP
ENSG00000166503.4	24.7492	-1.97391	0.551173	-3.5813	0.000341888	0.0231012	CD4+	SCP
ENSG00000166526.12	210.037	1.16187	0.348577	3.33318	0.000858581	0.0368704	CD4+	SCP
ENSG00000166925.4	63.9756	-1.71809	0.50044	-3.43316	0.000596591	0.0315208	CD4+	SCP
ENSG00000167264.13	38.8905	-1.57921	0.448465	-3.52135	0.000429347	0.0256172	CD4+	SCP
ENSG00000167522.10	910.509	-1.81447	0.372402	-4.87235	1.10281e-06	0.000505504	CD4+	SCP
ENSG00000167552.9	4617.56	1.32235	0.351221	3.76501	0.000166543	0.0147113	CD4+	SCP
ENSG00000167645.12	54.4323	-1.9685	0.556455	-3.53758	0.000403818	0.0252721	CD4+	SCP
ENSG00000167657.7	7.38677	-2.22518	0.670682	-3.31779	0.000907336	0.0383594	CD4+	SCP
ENSG00000167664.4	53.902	2.07515	0.547901	3.78745	0.0001522	0.0137173	CD4+	SCP
ENSG00000167671.7	51.2611	-1.57495	0.439713	-3.58176	0.000341284	0.0231012	CD4+	SCP
ENSG00000167978.12	915.928	-1.1619	0.323063	-3.5965	0.000322526	0.0228872	CD4+	SCP
ENSG00000168461.8	9.72192	-3.13273	0.676507	-4.63074	3.64368e-06	0.00112358	CD4+	SCP
ENSG00000168569.7	61.8858	-2.31025	0.528616	-4.37038	1.24033e-05	0.00266278	CD4+	SCP
ENSG00000169398.15	29.8551	1.88336	0.524614	3.58999	0.000330692	0.0230503	CD4+	SCP
ENSG00000169554.12	276.375	-2.15561	0.66908	-3.22176	0.00127407	0.0458602	CD4+	SCP
ENSG00000169733.7	24.3228	-1.62336	0.495779	-3.27436	0.00105903	0.0417767	CD4+	SCP
ENSG00000169855.15	13.3581	-2.31066	0.683429	-3.38097	0.000722292	0.0337301	CD4+	SCP
ENSG00000169896.12	84.4331	-2.14874	0.630485	-3.40807	0.000654238	0.0329255	CD4+	SCP
ENSG00000170160.12	31.9126	2.69181	0.631829	4.26034	2.04116e-05	0.00376284	CD4+	SCP
ENSG00000170265.7	23.9468	-1.67203	0.495345	-3.37549	0.000736852	0.0340518	CD4+	SCP
ENSG00000170291.10	213.427	1.04236	0.307695	3.38763	0.000704996	0.0335141	CD4+	SCP
ENSG00000170458.9	103.532	-3.35659	0.601307	-5.58216	2.37547e-08	3.13596e-05	CD4+	SCP
ENSG00000170909.9	5.7097	-2.43647	0.678813	-3.5893	0.000331563	0.0230503	CD4+	SCP
ENSG00000171469.6	167.12	1.42775	0.40439	3.53063	0.000414572	0.0252899	CD4+	SCP
ENSG00000171843.11	686.825	1.21178	0.342509	3.53796	0.000403234	0.0252721	CD4+	SCP
ENSG00000171848.9	33.4734	-2.29702	0.668455	-3.43632	0.000589679	0.0313509	CD4+	SCP
ENSG00000171860.4	26.0186	-2.03703	0.631814	-3.22409	0.00126373	0.0456992	CD4+	SCP
ENSG00000171862.5	661.47	1.13227	0.298961	3.78734	0.00015227	0.0137173	CD4+	SCP
ENSG00000172007.5	229.512	1.69502	0.463862	3.65416	0.000258025	0.0197122	CD4+	SCP
ENSG00000172243.13	11.6553	-2.6137	0.627357	-4.16621	3.09707e-05	0.0050506	CD4+	SCP
ENSG00000172322.9	6.16787	-3.13487	0.676682	-4.6327	3.60924e-06	0.00112358	CD4+	SCP
ENSG00000172466.11	617.771	1.05682	0.326301	3.23879	0.00120038	0.0445479	CD4+	SCP
ENSG00000172548.10	4.56234	-2.2941	0.67413	-3.40305	0.000666371	0.033085	CD4+	SCP
ENSG00000172803.13	36.0324	-2.44173	0.656954	-3.71674	0.000201814	0.0163768	CD4+	SCP
ENSG00000172965.10	163.742	-1.89532	0.582335	-3.25469	0.00113514	0.0430063	CD4+	SCP
ENSG00000173040.8	8.50088	-2.13131	0.669514	-3.18337	0.00145574	0.0496245	CD4+	SCP
ENSG00000173114.8	333.697	2.25084	0.566606	3.9725	7.11219e-05	0.00849456	CD4+	SCP
ENSG00000173230.11	891.476	-1.20325	0.300792	-4.00029	6.32659e-05	0.00801485	CD4+	SCP
ENSG00000173276.9	344.975	1.4195	0.438666	3.23595	0.00121239	0.0447107	CD4+	SCP
ENSG00000173801.12	8.23686	-2.22665	0.649253	-3.42956	0.000604567	0.0316465	CD4+	SCP
ENSG00000174109.3	62.1012	1.92397	0.473523	4.06309	4.84264e-05	0.0069576	CD4+	SCP
ENSG00000174173.6	367.02	1.02042	0.309799	3.2938	0.000988414	0.0407871	CD4+	SCP
ENSG00000175265.13	80.5565	-1.43558	0.398257	-3.60464	0.00031258	0.022491	CD4+	SCP
ENSG00000175322.7	29.4426	2.3789	0.54898	4.33331	1.46882e-05	0.00296562	CD4+	SCP
ENSG00000175857.4	5.09098	-2.23283	0.67858	-3.29045	0.00100028	0.0410113	CD4+	SCP
ENSG00000175906.4	58.7168	2.2762	0.552322	4.12115	3.7699e-05	0.0057087	CD4+	SCP
ENSG00000176978.9	79.2677	-1.56705	0.392886	-3.98856	6.64748e-05	0.00823423	CD4+	SCP
ENSG00000177272.7	285.879	0.91522	0.284718	3.21448	0.0013068	0.046464	CD4+	SCP
ENSG00000177565.11	560.321	0.940909	0.274036	3.43353	0.000595787	0.0315208	CD4+	SCP
ENSG00000177575.8	8.08679	-3.15626	0.681453	-4.63166	3.62749e-06	0.00112358	CD4+	SCP
ENSG00000177697.13	41.0451	-2.39659	0.473478	-5.06168	4.15568e-07	0.000261038	CD4+	SCP
ENSG00000178950.12	68.6641	-1.96858	0.469434	-4.19351	2.74667e-05	0.00461223	CD4+	SCP
ENSG00000180423.4	154.541	2.46379	0.449408	5.4823	4.1984e-08	5.08606e-05	CD4+	SCP
ENSG00000182022.13	5.70768	-2.70271	0.674693	-4.00584	6.17966e-05	0.00801485	CD4+	SCP
ENSG00000182224.7	32.5806	1.86607	0.569052	3.27926	0.0010408	0.04164	CD4+	SCP
ENSG00000183134.4	8.8919	-2.68641	0.676152	-3.97308	7.09489e-05	0.00849456	CD4+	SCP
ENSG00000183605.12	120.514	1.42894	0.405872	3.52066	0.000430478	0.0256172	CD4+	SCP
ENSG00000183691.4	83.9243	2.48776	0.554079	4.4899	7.12557e-06	0.00175144	CD4+	SCP
ENSG00000183696.9	282.343	-1.22063	0.300367	-4.0638	4.8281e-05	0.0069576	CD4+	SCP
ENSG00000184551.4	5.99226	-2.17939	0.656161	-3.32143	0.000895573	0.0381631	CD4+	SCP
ENSG00000184613.6	1018.02	1.42646	0.411427	3.46711	0.000526087	0.0296426	CD4+	SCP
ENSG00000184661.9	6.50044	-2.70398	0.684764	-3.94877	7.85524e-05	0.00912499	CD4+	SCP
ENSG00000184922.9	462.813	-1.30116	0.383674	-3.39133	0.000695544	0.0333484	CD4+	SCP
ENSG00000185122.6	32.1987	-1.75832	0.469714	-3.74339	0.000181557	0.0154734	CD4+	SCP
ENSG00000185215.4	14.4505	-2.72576	0.673002	-4.05016	5.11836e-05	0.00711536	CD4+	SCP
ENSG00000185236.7	55.9805	-1.3793	0.412964	-3.34	0.000837798	0.0365271	CD4+	SCP
ENSG00000185442.8	41.8277	1.7503	0.532285	3.28829	0.00100799	0.0410951	CD4+	SCP
ENSG00000185475.4	102.223	-1.31348	0.39068	-3.36203	0.000773729	0.0350867	CD4+	SCP
ENSG00000185624.10	77.8454	-1.53781	0.484027	-3.17713	0.00148742	0.0499536	CD4+	SCP
ENSG00000185721.7	510.771	1.15695	0.337661	3.42637	0.000611711	0.0317396	CD4+	SCP
ENSG00000186231.12	50.9072	1.55769	0.482799	3.22637	0.0012537	0.0455304	CD4+	SCP
ENSG00000186407.4	28.2476	-2.7488	0.651503	-4.21916	2.45212e-05	0.0042008	CD4+	SCP
ENSG00000186818.8	6.20315	-2.27952	0.676269	-3.37074	0.000749673	0.0341778	CD4+	SCP
ENSG00000187051.4	77.1587	-1.2562	0.369479	-3.39993	0.000674025	0.0331012	CD4+	SCP
ENSG00000187116.9	14.7356	-2.12945	0.667485	-3.19026	0.00142144	0.0491017	CD4+	SCP
ENSG00000187325.4	154.913	1.47739	0.396499	3.72609	0.000194471	0.0160889	CD4+	SCP
ENSG00000187514.10	10335.2	-1.35483	0.408597	-3.31582	0.00091375	0.0383594	CD4+	SCP
ENSG00000187630.10	50.2161	-1.57651	0.474826	-3.32018	0.00089958	0.0382378	CD4+	SCP
ENSG00000188163.6	11.7068	-2.95024	0.654819	-4.50544	6.6237e-06	0.00165203	CD4+	SCP
ENSG00000188229.5	243.893	-1.47233	0.445796	-3.3027	0.000957586	0.0399033	CD4+	SCP
ENSG00000188266.9	11.549	2.31859	0.633755	3.65849	0.000253705	0.0194698	CD4+	SCP
ENSG00000188305.4	33.97	-2.85594	0.626151	-4.56111	5.08843e-06	0.00135135	CD4+	SCP
ENSG00000188486.3	33.0729	-2.35628	0.597143	-3.94593	7.94912e-05	0.00917123	CD4+	SCP
ENSG00000189136.4	25.8894	-1.99651	0.556451	-3.58794	0.000333297	0.0230503	CD4+	SCP
ENSG00000189241.6	1461.8	2.43522	0.484896	5.02215	5.10971e-07	0.00029883	CD4+	SCP
ENSG00000189319.9	68.2328	-1.60378	0.444328	-3.60945	0.000306847	0.0222398	CD4+	SCP
ENSG00000196138.3	44.863	-2.11205	0.49886	-4.23374	2.29832e-05	0.0040185	CD4+	SCP
ENSG00000196365.7	67.212	-1.44299	0.440359	-3.27685	0.00104974	0.04164	CD4+	SCP
ENSG00000196498.9	115.025	-1.64672	0.486558	-3.38442	0.000713286	0.0335141	CD4+	SCP
ENSG00000196565.8	3.60021	-2.36356	0.670115	-3.52709	0.000420155	0.0254494	CD4+	SCP
ENSG00000196642.11	73.698	-1.90431	0.503901	-3.77913	0.000157374	0.0140477	CD4+	SCP
ENSG00000197013.5	242.267	1.31682	0.339906	3.87407	0.000107034	0.0110042	CD4+	SCP
ENSG00000197136.4	50.7439	-1.43465	0.439527	-3.26409	0.00109818	0.0424954	CD4+	SCP
ENSG00000197405.3	17.8686	-2.69318	0.634717	-4.24312	2.20431e-05	0.00398793	CD4+	SCP
ENSG00000197568.9	91.6911	1.64486	0.461191	3.56655	0.000361711	0.0238701	CD4+	SCP
ENSG00000197747.4	573.324	-1.81986	0.353549	-5.1474	2.64117e-07	0.000186643	CD4+	SCP
ENSG00000197948.6	55.8507	-1.3234	0.409161	-3.23443	0.00121884	0.0447436	CD4+	SCP
ENSG00000198053.7	3.61049	-2.29177	0.648789	-3.53238	0.000411843	0.0252899	CD4+	SCP
ENSG00000203581.6	9.17025	2.14393	0.651082	3.29288	0.000991671	0.0408222	CD4+	SCP
ENSG00000203778.3	52.7738	1.79615	0.523991	3.42782	0.00060845	0.0317396	CD4+	SCP
ENSG00000203804.3	7.93256	-2.35077	0.678808	-3.46309	0.000534017	0.0299898	CD4+	SCP
ENSG00000204482.6	142.454	-1.08797	0.318961	-3.41099	0.00064728	0.0327698	CD4+	SCP
ENSG00000204957.1	14.2127	-2.09883	0.625177	-3.35718	0.000787405	0.0354228	CD4+	SCP
ENSG00000205129.4	58.8427	2.3025	0.500564	4.59982	4.22852e-06	0.00120743	CD4+	SCP
ENSG00000205208.4	27.8481	1.86831	0.568585	3.28589	0.0010166	0.0411699	CD4+	SCP
ENSG00000205707.6	214.32	1.66576	0.350892	4.74722	2.06235e-06	0.000794941	CD4+	SCP
ENSG00000205771.2	42.1944	2.45069	0.541188	4.52835	5.94464e-06	0.00153208	CD4+	SCP
ENSG00000206341.6	36.3399	-2.69221	0.461338	-5.83564	5.35837e-09	1.29826e-05	CD4+	SCP
ENSG00000207187.1	13.1336	-2.20257	0.673619	-3.26976	0.00107639	0.0420635	CD4+	SCP
ENSG00000211459.2	89743	-1.42377	0.334083	-4.26174	2.02845e-05	0.00376284	CD4+	SCP
ENSG00000211745.3	240.95	2.39364	0.470495	5.0875	3.62809e-07	0.000236663	CD4+	SCP
ENSG00000211776.2	80.1115	2.19344	0.443068	4.95058	7.39927e-07	0.000380278	CD4+	SCP
ENSG00000211784.2	40.4226	1.66315	0.466304	3.56667	0.000361541	0.0238701	CD4+	SCP
ENSG00000211787.1	118.728	1.47512	0.441632	3.34016	0.0008373	0.0365271	CD4+	SCP
ENSG00000211795.3	112.175	1.21066	0.356836	3.39277	0.000691891	0.0333484	CD4+	SCP
ENSG00000213085.5	11.2051	-2.19649	0.614426	-3.57486	0.000350416	0.0233979	CD4+	SCP
ENSG00000213366.8	88.0381	1.84629	0.519309	3.55528	0.00037757	0.0242478	CD4+	SCP
ENSG00000213782.3	28.6147	1.83975	0.566604	3.24698	0.00116635	0.0436674	CD4+	SCP
ENSG00000213889.6	212.49	-2.76162	0.668886	-4.12868	3.64849e-05	0.00562809	CD4+	SCP
ENSG00000213971.3	41.1855	2.00807	0.507785	3.95458	7.66698e-05	0.00896772	CD4+	SCP
ENSG00000214021.11	55.3268	-1.5926	0.428001	-3.72102	0.000198418	0.0162569	CD4+	SCP
ENSG00000214353.3	20.5484	-1.89245	0.532426	-3.55438	0.000378872	0.0242478	CD4+	SCP
ENSG00000215156.5	20.6575	-1.7367	0.51144	-3.3957	0.000684523	0.0332651	CD4+	SCP
ENSG00000218073.1	8.74371	-2.26456	0.671946	-3.37016	0.000751255	0.0341778	CD4+	SCP
ENSG00000218502.3	26.5618	1.93026	0.531616	3.63093	0.000282397	0.0208237	CD4+	SCP
ENSG00000221883.2	126.734	1.33218	0.411854	3.23459	0.00121818	0.0447436	CD4+	SCP
ENSG00000221944.3	60.4702	2.06301	0.501348	4.11493	3.87301e-05	0.00581294	CD4+	SCP
ENSG00000223960.2	88.0924	1.21985	0.371075	3.28735	0.00101134	0.0411325	CD4+	SCP
ENSG00000224051.2	8.4872	-2.16836	0.665279	-3.25933	0.00111676	0.0428512	CD4+	SCP
ENSG00000224543.3	27.8131	-2.60363	0.627263	-4.15077	3.31356e-05	0.00525214	CD4+	SCP
ENSG00000225434.2	12.999	-2.73062	0.673917	-4.05187	5.08094e-05	0.00711536	CD4+	SCP
ENSG00000225783.2	118.498	-2.38588	0.510371	-4.6748	2.94238e-06	0.00103964	CD4+	SCP
ENSG00000226499.1	4.6243	-2.24937	0.66076	-3.40421	0.000663548	0.033085	CD4+	SCP
ENSG00000228397.1	15.6455	2.19022	0.620249	3.53119	0.000413691	0.0252899	CD4+	SCP
ENSG00000228794.4	133.092	1.31071	0.390083	3.36008	0.000779195	0.035197	CD4+	SCP
ENSG00000229391.3	3.15774	-2.20459	0.643702	-3.42486	0.000615125	0.0318064	CD4+	SCP
ENSG00000229677.1	108.727	-1.81023	0.504146	-3.59067	0.000329824	0.0230503	CD4+	SCP
ENSG00000230163.1	12.6878	2.22767	0.62074	3.58873	0.000332291	0.0230503	CD4+	SCP
ENSG00000230454.1	28.0989	-1.75213	0.551629	-3.17628	0.00149178	0.04996	CD4+	SCP
ENSG00000230606.6	19.7256	-2.21228	0.561668	-3.93876	8.19035e-05	0.00932271	CD4+	SCP
ENSG00000230923.1	12.6759	2.7802	0.630763	4.40768	1.04486e-05	0.00236277	CD4+	SCP
ENSG00000231611.1	97.5717	3.07515	0.581903	5.28465	1.25946e-07	0.000112424	CD4+	SCP
ENSG00000231682.1	61.5461	2.14695	0.531097	4.04247	5.28911e-05	0.00729295	CD4+	SCP
ENSG00000232021.2	56.5392	2.2921	0.572292	4.00513	6.19837e-05	0.00801485	CD4+	SCP
ENSG00000233276.2	147.512	-1.48418	0.340915	-4.35352	1.3397e-05	0.00280509	CD4+	SCP
ENSG00000234059.1	5.48094	-2.18152	0.673391	-3.23961	0.00119695	0.0445479	CD4+	SCP
ENSG00000234444.5	46.3871	1.68406	0.479885	3.5093	0.000449285	0.0262754	CD4+	SCP
ENSG00000235251.2	11.7408	2.34047	0.62644	3.73615	0.000186862	0.0157886	CD4+	SCP
ENSG00000235304.1	3.2902	2.17292	0.636342	3.41471	0.000638497	0.0325905	CD4+	SCP
ENSG00000235313.1	31.7547	-1.79282	0.483256	-3.70987	0.000207364	0.0165891	CD4+	SCP
ENSG00000235527.2	110.684	1.38818	0.426313	3.25624	0.00112899	0.0430063	CD4+	SCP
ENSG00000235568.2	2.75886	-2.1843	0.556421	-3.92563	8.65025e-05	0.00974415	CD4+	SCP
ENSG00000235613.2	39.1983	-1.77679	0.496031	-3.58201	0.000340955	0.0231012	CD4+	SCP
ENSG00000236016.3	34.0818	1.95723	0.547966	3.57181	0.000354522	0.0235792	CD4+	SCP
ENSG00000236383.3	54.4592	-2.36748	0.643369	-3.67981	0.000233407	0.0183355	CD4+	SCP
ENSG00000236481.1	3.6202	-2.2004	0.627943	-3.50414	0.000458077	0.0266061	CD4+	SCP
ENSG00000236559.1	23.5458	1.93608	0.57194	3.38512	0.000711474	0.0335141	CD4+	SCP
ENSG00000237989.1	13.3949	2.02136	0.62745	3.22155	0.00127499	0.0458602	CD4+	SCP
ENSG00000238121.1	110.902	-1.45414	0.445559	-3.26362	0.00109997	0.0424954	CD4+	SCP
ENSG00000238673.1	13.9345	2.01823	0.615961	3.27655	0.00105082	0.04164	CD4+	SCP
ENSG00000239183.1	31.4509	1.86396	0.548318	3.39942	0.000675296	0.0331012	CD4+	SCP
ENSG00000239415.1	26.0453	1.91025	0.556601	3.432	0.000599149	0.0315577	CD4+	SCP
ENSG00000239998.1	9.7286	-3.83339	0.680871	-5.63013	1.80072e-08	2.87683e-05	CD4+	SCP
ENSG00000240211.1	11.0658	-2.36956	0.618601	-3.83051	0.000127878	0.0124644	CD4+	SCP
ENSG00000242588.2	102.613	-1.57765	0.379902	-4.15277	3.28474e-05	0.00525214	CD4+	SCP
ENSG00000243156.3	36.2984	-1.99149	0.584801	-3.40542	0.000660627	0.033085	CD4+	SCP
ENSG00000243836.1	52.314	-2.30639	0.562601	-4.09951	4.14032e-05	0.00605344	CD4+	SCP
ENSG00000244641.2	54.358	-2.75426	0.644853	-4.27114	1.94478e-05	0.00370601	CD4+	SCP
ENSG00000248124.3	340.079	1.20497	0.307939	3.91302	9.11501e-05	0.010141	CD4+	SCP
ENSG00000248508.2	80.3875	1.42777	0.396172	3.60392	0.000313458	0.022491	CD4+	SCP
ENSG00000249667.1	35.1413	2.02541	0.605267	3.34631	0.000818958	0.0360767	CD4+	SCP
ENSG00000250461.1	42.3669	-2.12768	0.622665	-3.41705	0.000633028	0.0325338	CD4+	SCP
ENSG00000253438.2	23.9662	-1.72274	0.521437	-3.30384	0.000953719	0.0398401	CD4+	SCP
ENSG00000253475.1	76.7333	1.70105	0.498033	3.41554	0.000636567	0.0325905	CD4+	SCP
ENSG00000254415.3	6.01091	-2.39025	0.670536	-3.56469	0.000364281	0.0239134	CD4+	SCP
ENSG00000255112.2	361.038	1.27823	0.327037	3.90852	9.28643e-05	0.0101611	CD4+	SCP
ENSG00000255197.1	5.51215	-2.55589	0.680109	-3.75806	0.000171233	0.0148929	CD4+	SCP
ENSG00000255647.1	33.6948	1.76676	0.510945	3.45784	0.000544531	0.0300822	CD4+	SCP
ENSG00000256723.1	15.3589	2.0503	0.630103	3.25391	0.00113828	0.0430063	CD4+	SCP
ENSG00000258511.1	152.257	3.04272	0.497612	6.11464	9.67728e-10	3.7561e-06	CD4+	SCP
ENSG00000259392.2	4.14434	-2.23636	0.634279	-3.52583	0.000422158	0.0254797	CD4+	SCP
ENSG00000259456.2	15.0615	2.10227	0.616689	3.40896	0.000652101	0.0329156	CD4+	SCP
ENSG00000260060.1	42.1087	-2.06279	0.639167	-3.22731	0.00124958	0.0454783	CD4+	SCP
ENSG00000260063.1	17.1851	2.35757	0.600665	3.92493	8.67551e-05	0.00974415	CD4+	SCP
ENSG00000260257.1	260.23	1.94411	0.369616	5.25981	1.44204e-07	0.000122285	CD4+	SCP
ENSG00000260708.1	611.243	1.79749	0.473186	3.79869	0.000145465	0.0135554	CD4+	SCP
ENSG00000261208.1	32.8374	-1.94568	0.61163	-3.18115	0.00146693	0.0496245	CD4+	SCP
ENSG00000262468.1	29.8445	1.74885	0.532929	3.28159	0.00103225	0.0415155	CD4+	SCP
ENSG00000262714.1	19.002	2.71939	0.626089	4.34346	1.40255e-05	0.00290089	CD4+	SCP
ENSG00000262772.1	43.5468	-2.06425	0.627391	-3.29022	0.0010011	0.0410113	CD4+	SCP
ENSG00000263179.1	21.4237	-2.25846	0.663795	-3.40234	0.000668113	0.033085	CD4+	SCP
ENSG00000263884.1	31.4762	1.98146	0.526957	3.76019	0.000169785	0.014843	CD4+	SCP
ENSG00000264017.1	42.6194	-2.28214	0.640982	-3.56039	0.000370311	0.0239482	CD4+	SCP
ENSG00000264663.1	25.6373	-2.29226	0.621058	-3.69089	0.000223468	0.0177104	CD4+	SCP
ENSG00000264829.1	27.1019	2.58465	0.61866	4.17782	2.94316e-05	0.00484621	CD4+	SCP
ENSG00000264954.1	7.03588	-2.14664	0.666972	-3.21849	0.00128867	0.0460004	CD4+	SCP
ENSG00000265206.2	54.2174	-2.22736	0.572261	-3.89221	9.93343e-05	0.0107324	CD4+	SCP
ENSG00000266378.1	30.4525	-1.94217	0.550235	-3.5297	0.000416031	0.0252899	CD4+	SCP
ENSG00000266904.1	32.7391	1.80435	0.546748	3.30014	0.000966355	0.04017	CD4+	SCP
ENSG00000266913.1	50.7227	1.82018	0.569635	3.19534	0.00139665	0.0485394	CD4+	SCP
ENSG00000267093.1	44.5829	-2.16536	0.656822	-3.29672	0.000978224	0.0404651	CD4+	SCP
ENSG00000267100.1	1362.64	1.30425	0.401122	3.2515	0.00114799	0.0432664	CD4+	SCP
ENSG00000268364.1	17.5949	2.45851	0.614492	4.00088	6.31084e-05	0.00801485	CD4+	SCP
ENSG00000269837.1	31.171	2.16222	0.560596	3.857	0.000114789	0.0115345	CD4+	SCP
ENSG00000269918.1	14.3334	2.02535	0.604897	3.34826	0.000813205	0.0360767	CD4+	SCP
ENSG00000269984.1	39.7247	1.85676	0.5058	3.67095	0.000241653	0.0187143	CD4+	SCP
ENSG00000270672.1	83.0318	-2.1319	0.621464	-3.43044	0.000602594	0.0316408	CD4+	SCP
ENSG00000271288.1	35.3179	1.7925	0.537324	3.33597	0.000850031	0.0367629	CD4+	SCP
ENSG00000271986.1	44.3821	-2.43308	0.605803	-4.01629	5.91212e-05	0.00801485	CD4+	SCP
ENSG00000271991.1	15.6031	1.93112	0.60606	3.18635	0.00144079	0.0494905	CD4+	SCP
ENSG00000272106.1	81.9926	2.4335	0.496149	4.90477	9.35352e-07	0.000440655	CD4+	SCP
ENSG00000272686.1	27.5113	2.31177	0.544905	4.24251	2.21029e-05	0.00398793	CD4+	SCP
ENSG00000272843.1	48.5523	2.34404	0.488693	4.79655	1.61419e-06	0.000651825	CD4+	SCP
ENSG00000273176.1	11.1207	2.258	0.640819	3.52362	0.000425692	0.0255843	CD4+	SCP
ENSG00000273237.1	156.409	-3.16196	0.669732	-4.72123	2.34424e-06	0.000864313	CD4+	SCP
ENSG00000001460.13	85.2667	1.07466	0.338078	3.17872	0.00147926	0.01908	CD8+	SCP
ENSG00000001461.12	850.85	1.39293	0.265338	5.24966	1.52382e-07	2.12203e-05	CD8+	SCP
ENSG00000002933.3	4.26846	-2.06098	0.68833	-2.99417	0.00275194	0.0292994	CD8+	SCP
ENSG00000003056.3	585.907	1.01255	0.353773	2.86215	0.00420772	0.0390175	CD8+	SCP
ENSG00000003147.13	18.4309	-2.18912	0.641615	-3.41188	0.000645155	0.0108232	CD8+	SCP
ENSG00000003400.10	168.33	1.19997	0.374448	3.20465	0.00135228	0.0179615	CD8+	SCP
ENSG00000004059.6	88.7572	-1.35711	0.361727	-3.75174	0.000175613	0.00447286	CD8+	SCP
ENSG00000004455.12	326.246	1.01194	0.362395	2.79236	0.00523258	0.0452665	CD8+	SCP
ENSG00000005187.7	24.8159	2.2797	0.485701	4.69363	2.684e-06	0.000194634	CD8+	SCP
ENSG00000005339.8	671.999	-0.936696	0.255489	-3.66628	0.000246102	0.00558826	CD8+	SCP
ENSG00000005379.11	46.1066	-2.7888	0.585309	-4.76465	1.89177e-06	0.000148184	CD8+	SCP
ENSG00000005483.15	1717.21	-0.993381	0.237799	-4.17739	2.94871e-05	0.00122454	CD8+	SCP
ENSG00000005486.12	486.984	-2.01136	0.504016	-3.99066	6.58888e-05	0.00219666	CD8+	SCP
ENSG00000005955.8	581.047	-1.21861	0.353415	-3.44811	0.000564534	0.00985961	CD8+	SCP
ENSG00000006007.7	139.411	-1.32331	0.382324	-3.46123	0.000537716	0.00955023	CD8+	SCP
ENSG00000006062.9	95.1254	-1.04247	0.357388	-2.91691	0.00353523	0.0347361	CD8+	SCP
ENSG00000006576.12	102.088	-1.2205	0.427687	-2.85372	0.00432101	0.039836	CD8+	SCP
ENSG00000006634.3	275.329	-1.26805	0.386256	-3.28293	0.00102734	0.0147233	CD8+	SCP
ENSG00000006638.7	12.9718	3.21736	0.636278	5.05653	4.26947e-07	4.66559e-05	CD8+	SCP
ENSG00000006757.7	63.8852	1.56181	0.454969	3.43278	0.000597423	0.0102408	CD8+	SCP
ENSG00000007047.10	29.2383	-1.40354	0.506757	-2.76965	0.00561174	0.0474765	CD8+	SCP
ENSG00000007129.13	121.604	1.04568	0.286141	3.65442	0.000257761	0.00575337	CD8+	SCP
ENSG00000007350.12	80.433	1.3579	0.447275	3.03594	0.00239791	0.0266291	CD8+	SCP
ENSG00000007968.6	24.0438	-2.37231	0.632335	-3.75167	0.000175662	0.00447286	CD8+	SCP
ENSG00000008083.9	264.38	-0.822066	0.283894	-2.89568	0.00378339	0.0365024	CD8+	SCP
ENSG00000008294.16	183.048	-1.2977	0.309461	-4.19343	2.74772e-05	0.0011561	CD8+	SCP
ENSG00000008513.10	1746.38	1.42496	0.354601	4.01848	5.85745e-05	0.00200376	CD8+	SCP
ENSG00000009694.9	123.645	-1.53612	0.364422	-4.21522	2.4954e-05	0.00108474	CD8+	SCP
ENSG00000010017.9	106.237	-1.11695	0.377928	-2.95544	0.00312221	0.0320051	CD8+	SCP
ENSG00000010278.7	43.9038	1.91593	0.600138	3.19248	0.00141055	0.0184409	CD8+	SCP
ENSG00000010318.15	23.2705	-1.37461	0.482119	-2.85118	0.00435579	0.0400835	CD8+	SCP
ENSG00000010319.2	3.53569	-2.80161	0.688403	-4.06972	4.70697e-05	0.00173464	CD8+	SCP
ENSG00000010610.5	1693.58	-3.42982	0.671794	-5.10546	3.29984e-07	3.8751e-05	CD8+	SCP
ENSG00000011143.12	66.371	1.0868	0.381113	2.85165	0.00434935	0.040071	CD8+	SCP
ENSG00000011198.3	46.1591	-1.01236	0.353683	-2.86235	0.00420517	0.0390168	CD8+	SCP
ENSG00000011258.11	79.9643	-0.952311	0.311827	-3.05397	0.00225834	0.0255663	CD8+	SCP
ENSG00000011304.12	131.319	-1.23669	0.260235	-4.7522	2.01214e-06	0.000154454	CD8+	SCP
ENSG00000011426.6	10.0768	-2.56201	0.681127	-3.76142	0.00016895	0.0043326	CD8+	SCP
ENSG00000011600.7	135.508	-2.49589	0.560731	-4.45113	8.54194e-06	0.000487752	CD8+	SCP
ENSG00000012171.13	15.9597	-1.58057	0.518341	-3.04929	0.00229384	0.0258196	CD8+	SCP
ENSG00000013523.5	144.277	1.28698	0.344887	3.73159	0.000190275	0.00466382	CD8+	SCP
ENSG00000015133.14	528.957	-1.1436	0.285057	-4.01184	6.02463e-05	0.00205202	CD8+	SCP
ENSG00000018699.7	152.797	0.935714	0.281164	3.328	0.000874716	0.0132434	CD8+	SCP
ENSG00000019582.10	6958	-1.03101	0.347292	-2.96872	0.00299045	0.0311023	CD8+	SCP
ENSG00000019995.6	133.202	-0.77494	0.275468	-2.81317	0.00490554	0.0430814	CD8+	SCP
ENSG00000020633.14	1040.2	-1.01982	0.282637	-3.60824	0.000308276	0.00659184	CD8+	SCP
ENSG00000021300.9	131.598	1.77419	0.362775	4.8906	1.00528e-06	9.03947e-05	CD8+	SCP
ENSG00000023041.7	265.776	0.881658	0.238934	3.68996	0.000224291	0.00521336	CD8+	SCP
ENSG00000023171.10	16.6844	-1.72969	0.60197	-2.87338	0.00406107	0.0380707	CD8+	SCP
ENSG00000023287.8	481.594	-1.37165	0.33887	-4.0477	5.17228e-05	0.0018456	CD8+	SCP
ENSG00000023608.4	36.9956	1.04277	0.376103	2.77257	0.00556163	0.0471794	CD8+	SCP
ENSG00000023902.9	134.761	-0.960876	0.291441	-3.29698	0.000977288	0.0142	CD8+	SCP
ENSG00000026025.9	1347.1	-1.01349	0.274339	-3.6943	0.00022049	0.00518335	CD8+	SCP
ENSG00000026103.15	138.557	-1.62566	0.436518	-3.72415	0.000195971	0.00477368	CD8+	SCP
ENSG00000026297.11	74.2875	-1.36316	0.343404	-3.96955	7.20078e-05	0.0023381	CD8+	SCP
ENSG00000029639.6	139.471	1.42084	0.326422	4.35278	1.34423e-05	0.000680156	CD8+	SCP
ENSG00000029993.10	36.3445	-2.60911	0.587911	-4.43793	9.08267e-06	0.000510446	CD8+	SCP
ENSG00000032219.14	752.65	-0.897779	0.232406	-3.86299	0.000112009	0.00325198	CD8+	SCP
ENSG00000033050.3	436.441	1.50103	0.366992	4.09008	4.3122e-05	0.00162337	CD8+	SCP
ENSG00000033327.8	29.2661	-3.15011	0.586676	-5.36943	7.89863e-08	1.26829e-05	CD8+	SCP
ENSG00000033627.10	44.4265	1.24718	0.419709	2.97153	0.00296321	0.0308802	CD8+	SCP
ENSG00000033867.12	166.743	-1.51034	0.328969	-4.59114	4.40841e-06	0.000287845	CD8+	SCP
ENSG00000034152.14	90.5681	-1.16874	0.370907	-3.15103	0.00162696	0.0203029	CD8+	SCP
ENSG00000034533.7	202.74	0.89171	0.240281	3.71111	0.00020635	0.00492734	CD8+	SCP
ENSG00000034677.7	457.837	-1.78508	0.439523	-4.06139	4.87809e-05	0.00177689	CD8+	SCP
ENSG00000036257.8	251.184	-1.0493	0.335067	-3.13161	0.00173852	0.0213869	CD8+	SCP
ENSG00000037897.12	46.8408	1.16691	0.412418	2.82943	0.00466316	0.0417677	CD8+	SCP
ENSG00000038219.8	930.929	-1.02833	0.212857	-4.83108	1.35795e-06	0.000113663	CD8+	SCP
ENSG00000038274.12	873.13	1.12708	0.292921	3.84773	0.000119219	0.00339245	CD8+	SCP
ENSG00000038358.10	19.9525	-1.5059	0.517787	-2.90835	0.00363344	0.0354249	CD8+	SCP
ENSG00000038427.11	56.5938	-3.61501	0.597638	-6.04882	1.45911e-09	5.60012e-07	CD8+	SCP
ENSG00000040341.13	79.9136	0.950789	0.333032	2.85494	0.00430444	0.0397416	CD8+	SCP
ENSG00000041353.5	24.2134	-1.98588	0.5688	-3.49135	0.000480586	0.00879828	CD8+	SCP
ENSG00000042980.8	4.41652	-2.00418	0.689214	-2.90792	0.00363844	0.0354517	CD8+	SCP
ENSG00000047188.11	105.517	-1.30506	0.357194	-3.65366	0.00025853	0.00576235	CD8+	SCP
ENSG00000047230.10	23.1648	1.62087	0.520947	3.11138	0.00186213	0.0224368	CD8+	SCP
ENSG00000047365.7	476.558	-1.49605	0.353379	-4.23354	2.30039e-05	0.00102838	CD8+	SCP
ENSG00000047410.9	1038.17	-0.61934	0.203653	-3.04115	0.00235678	0.0263032	CD8+	SCP
ENSG00000048649.9	794.325	-1.07515	0.250202	-4.29715	1.73009e-05	0.00083002	CD8+	SCP
ENSG00000049768.10	17.837	-2.01495	0.659574	-3.05493	0.00225112	0.025503	CD8+	SCP
ENSG00000050344.8	55.1096	-2.46189	0.562605	-4.37588	1.20943e-05	0.000626041	CD8+	SCP
ENSG00000050405.9	152.039	1.03418	0.35194	2.93853	0.00329776	0.033117	CD8+	SCP
ENSG00000051341.9	14.0562	-2.72852	0.616721	-4.42424	9.67824e-06	0.000528931	CD8+	SCP
ENSG00000051596.5	67.6245	1.31711	0.43396	3.0351	0.00240455	0.0266692	CD8+	SCP
ENSG00000052749.9	208.576	1.14518	0.388391	2.94852	0.00319302	0.032448	CD8+	SCP
ENSG00000053372.4	247.818	0.756586	0.260724	2.90186	0.00370951	0.0359882	CD8+	SCP
ENSG00000053524.7	22.5239	-2.02895	0.563451	-3.60093	0.000317082	0.00665281	CD8+	SCP
ENSG00000054267.16	1138.48	-1.14881	0.29928	-3.83858	0.000123745	0.00345258	CD8+	SCP
ENSG00000054282.11	435.932	0.938878	0.260341	3.60634	0.000310542	0.00661747	CD8+	SCP
ENSG00000054523.12	83.4867	-1.23225	0.309015	-3.98768	6.67236e-05	0.00221045	CD8+	SCP
ENSG00000054654.11	2721.77	-1.21496	0.338498	-3.58926	0.00033162	0.00691175	CD8+	SCP
ENSG00000055163.14	3255.61	0.646591	0.192018	3.36735	0.000758938	0.0120755	CD8+	SCP
ENSG00000055483.15	638.228	-0.987443	0.328671	-3.00435	0.00266152	0.0286861	CD8+	SCP
ENSG00000055609.13	1280.01	-0.981491	0.247411	-3.96706	7.27657e-05	0.00234556	CD8+	SCP
ENSG00000057657.10	460.989	-1.56579	0.486162	-3.22072	0.0012787	0.0172825	CD8+	SCP
ENSG00000058272.11	979.382	-0.574837	0.200296	-2.86993	0.00410562	0.0383647	CD8+	SCP
ENSG00000059145.14	31.2689	-1.52726	0.466012	-3.2773	0.00104805	0.0149384	CD8+	SCP
ENSG00000059377.11	40.9887	-2.56972	0.433722	-5.92481	3.1266e-09	9.48495e-07	CD8+	SCP
ENSG00000059573.4	167.174	1.41818	0.312663	4.53582	5.73804e-06	0.000351338	CD8+	SCP
ENSG00000060558.3	8.80268	-2.57	0.68097	-3.77403	0.000160634	0.00419194	CD8+	SCP
ENSG00000060982.10	6.6543	-2.05314	0.685414	-2.99548	0.00274016	0.0292334	CD8+	SCP
ENSG00000061936.5	210.547	-1.64425	0.255162	-6.44394	1.16413e-10	7.04569e-08	CD8+	SCP
ENSG00000063169.6	15.2876	-1.53635	0.502205	-3.05921	0.00221925	0.025274	CD8+	SCP
ENSG00000064547.9	55.7502	-1.32272	0.441936	-2.993	0.00276246	0.0293785	CD8+	SCP
ENSG00000064607.12	92.5329	-1.51749	0.317567	-4.77847	1.76634e-06	0.000141092	CD8+	SCP
ENSG00000065183.11	117.658	0.853522	0.301765	2.82844	0.00467761	0.0417926	CD8+	SCP
ENSG00000065357.15	1570.76	1.27373	0.29658	4.29474	1.74898e-05	0.000836534	CD8+	SCP
ENSG00000065526.6	549.047	-1.01042	0.233425	-4.32864	1.50031e-05	0.000735477	CD8+	SCP
ENSG00000065978.13	1433.43	-1.19801	0.315981	-3.79139	0.000149805	0.00399547	CD8+	SCP
ENSG00000066044.9	87.909	-0.800457	0.286295	-2.79591	0.0051753	0.0449192	CD8+	SCP
ENSG00000066185.8	9.99782	2.15731	0.631046	3.41863	0.000629379	0.0106608	CD8+	SCP
ENSG00000066279.12	24.4548	-3.08347	0.623996	-4.94148	7.75302e-07	7.43912e-05	CD8+	SCP
ENSG00000066654.8	767.758	0.727799	0.209307	3.47719	0.000506702	0.00918602	CD8+	SCP
ENSG00000067533.5	283.492	0.742027	0.256774	2.88981	0.00385477	0.0368746	CD8+	SCP
ENSG00000067900.6	786.987	-0.686784	0.232504	-2.95385	0.00313831	0.0320887	CD8+	SCP
ENSG00000068366.15	99.3355	-0.892457	0.277499	-3.21607	0.00129958	0.0174937	CD8+	SCP
ENSG00000068438.10	241.143	0.787127	0.256777	3.06541	0.00217369	0.0249491	CD8+	SCP
ENSG00000068489.8	27.9265	-1.64358	0.556206	-2.95499	0.00312682	0.0320127	CD8+	SCP
ENSG00000068724.11	79.3722	-1.19903	0.389452	-3.07877	0.00207858	0.0242787	CD8+	SCP
ENSG00000068878.10	291.655	-0.769484	0.268764	-2.86305	0.00419585	0.0389533	CD8+	SCP
ENSG00000069188.12	34.9093	2.97815	0.591108	5.03826	4.69792e-07	4.96151e-05	CD8+	SCP
ENSG00000069329.11	671.101	1.14679	0.277623	4.13073	3.61615e-05	0.00144426	CD8+	SCP
ENSG00000069399.8	28.7006	-2.10926	0.544528	-3.87356	0.000107257	0.00314887	CD8+	SCP
ENSG00000069493.10	1378.95	1.10191	0.367898	2.99515	0.00274309	0.0292448	CD8+	SCP
ENSG00000069667.11	510.879	-1.59401	0.302796	-5.2643	1.40721e-07	1.99494e-05	CD8+	SCP
ENSG00000069849.6	126.946	-0.925662	0.327871	-2.82325	0.00475392	0.0422165	CD8+	SCP
ENSG00000070018.4	18.8409	1.90039	0.55	3.45525	0.000549776	0.00970962	CD8+	SCP
ENSG00000070047.7	32.7416	-1.27241	0.434362	-2.92938	0.00339644	0.0338482	CD8+	SCP
ENSG00000070081.11	1317.98	1.41038	0.324488	4.34648	1.38339e-05	0.000693282	CD8+	SCP
ENSG00000070214.11	89.6079	1.18351	0.336249	3.51973	0.00043198	0.00818992	CD8+	SCP
ENSG00000070366.9	157.318	-0.962922	0.283484	-3.39674	0.000681938	0.0112091	CD8+	SCP
ENSG00000070526.10	32.3929	-2.95259	0.659604	-4.4763	7.59462e-06	0.000439371	CD8+	SCP
ENSG00000070669.12	96.4363	0.923827	0.333819	2.76745	0.00564963	0.0476945	CD8+	SCP
ENSG00000070718.7	359.497	-2.12783	0.505014	-4.2134	2.51555e-05	0.00108796	CD8+	SCP
ENSG00000070759.12	43.042	1.34814	0.395909	3.40518	0.000661196	0.0109977	CD8+	SCP
ENSG00000070814.13	261.885	-1.02683	0.264432	-3.88313	0.000103119	0.00306166	CD8+	SCP
ENSG00000070961.10	322.311	-1.06336	0.281372	-3.77919	0.00015734	0.0041334	CD8+	SCP
ENSG00000071189.17	156.339	-0.824641	0.269128	-3.06412	0.00218314	0.0250198	CD8+	SCP
ENSG00000071575.7	230.14	-1.43249	0.401231	-3.57024	0.000356659	0.00726053	CD8+	SCP
ENSG00000071655.13	41.6284	-1.50993	0.416073	-3.629	0.000284521	0.00623568	CD8+	SCP
ENSG00000071894.10	78.7689	-0.770851	0.277709	-2.77575	0.00550748	0.046897	CD8+	SCP
ENSG00000072110.9	513.812	2.8817	0.363082	7.93676	2.07523e-15	4.30334e-12	CD8+	SCP
ENSG00000072274.8	388.693	-0.915404	0.2962	-3.09049	0.00199826	0.0236603	CD8+	SCP
ENSG00000072364.8	343.753	-0.857433	0.288458	-2.97247	0.00295411	0.0308057	CD8+	SCP
ENSG00000072501.13	669.957	0.790643	0.269735	2.93118	0.00337672	0.0336731	CD8+	SCP
ENSG00000072756.12	203.238	0.751378	0.265366	2.83148	0.00463327	0.0416148	CD8+	SCP
ENSG00000073614.7	1065.94	-0.715692	0.204405	-3.50133	0.000462937	0.00861447	CD8+	SCP
ENSG00000073849.10	731.153	1.31985	0.467445	2.82354	0.0047496	0.042204	CD8+	SCP
ENSG00000073910.15	45.2353	-2.21329	0.517338	-4.27823	1.88384e-05	0.000882263	CD8+	SCP
ENSG00000073969.14	59.3791	1.15314	0.405753	2.84198	0.00448345	0.0408995	CD8+	SCP
ENSG00000074370.13	346.14	-0.921776	0.259901	-3.54665	0.000390169	0.00768423	CD8+	SCP
ENSG00000074706.9	527.33	0.970119	0.272515	3.55988	0.000371031	0.00746616	CD8+	SCP
ENSG00000074755.10	247.65	-0.950021	0.2979	-3.18906	0.00142737	0.0185323	CD8+	SCP
ENSG00000074935.9	105.88	1.17164	0.304923	3.84241	0.000121833	0.00344517	CD8+	SCP
ENSG00000074966.6	883.46	1.41664	0.269751	5.25166	1.50732e-07	2.11778e-05	CD8+	SCP
ENSG00000075218.14	9.82618	-3.45597	0.646754	-5.34356	9.11396e-08	1.41997e-05	CD8+	SCP
ENSG00000075340.18	71.3264	3.85497	0.486112	7.93021	2.18777e-15	4.30334e-12	CD8+	SCP
ENSG00000075413.13	226.508	-0.824067	0.290765	-2.83414	0.00459497	0.0414329	CD8+	SCP
ENSG00000075415.8	564.545	-0.941974	0.329229	-2.86115	0.00422102	0.0391165	CD8+	SCP
ENSG00000075975.11	217.783	1.15916	0.294987	3.92953	8.51133e-05	0.00268406	CD8+	SCP
ENSG00000076108.7	879.718	-0.768182	0.22788	-3.37099	0.000748973	0.0119897	CD8+	SCP
ENSG00000076706.10	10.5743	-1.96983	0.679456	-2.89913	0.00374203	0.0362144	CD8+	SCP
ENSG00000077238.9	316.204	-1.30796	0.393908	-3.32048	0.000898615	0.0134752	CD8+	SCP
ENSG00000077348.4	333.214	1.04916	0.259441	4.04391	5.2568e-05	0.00187151	CD8+	SCP
ENSG00000077782.15	60.0211	-1.69579	0.534524	-3.17253	0.00151116	0.019338	CD8+	SCP
ENSG00000079150.13	13.5567	1.65945	0.575976	2.88111	0.00396278	0.0375919	CD8+	SCP
ENSG00000079246.11	2185.97	0.87449	0.227245	3.84823	0.000118974	0.00339163	CD8+	SCP
ENSG00000079691.15	84.9136	1.53583	0.461548	3.32756	0.000876102	0.0132434	CD8+	SCP
ENSG00000079999.9	32.6631	-1.34992	0.441273	-3.05915	0.00221967	0.025274	CD8+	SCP
ENSG00000080561.9	28.3907	1.56686	0.526294	2.97716	0.00290931	0.03048	CD8+	SCP
ENSG00000080986.8	45.8367	-1.25331	0.452469	-2.76994	0.00560661	0.0474586	CD8+	SCP
ENSG00000081059.15	3419.63	1.06531	0.218324	4.87949	1.0636e-06	9.42408e-05	CD8+	SCP
ENSG00000082074.11	5772.65	0.565294	0.182529	3.097	0.00195491	0.0232872	CD8+	SCP
ENSG00000082641.11	64.3562	-1.29363	0.388091	-3.33331	0.000858195	0.0131042	CD8+	SCP
ENSG00000083750.8	77.7383	1.0871	0.359731	3.02199	0.00251117	0.0274988	CD8+	SCP
ENSG00000084444.9	71.0754	1.53941	0.365893	4.20725	2.58495e-05	0.00110975	CD8+	SCP
ENSG00000085265.6	122.432	-2.11605	0.685569	-3.08656	0.0020249	0.0238459	CD8+	SCP
ENSG00000085514.11	24.8069	-2.0984	0.603701	-3.4759	0.000509151	0.00920896	CD8+	SCP
ENSG00000085840.8	18.5344	-1.72815	0.559693	-3.08768	0.00201726	0.0238137	CD8+	SCP
ENSG00000086189.5	193.593	0.7131	0.256177	2.78362	0.00537553	0.0460476	CD8+	SCP
ENSG00000086300.11	48.2125	-1.26025	0.419859	-3.0016	0.00268568	0.028828	CD8+	SCP
ENSG00000087263.12	267.319	0.832089	0.258369	3.22054	0.0012795	0.0172825	CD8+	SCP
ENSG00000087301.4	25.9539	-1.34721	0.473475	-2.84537	0.00443595	0.0405864	CD8+	SCP
ENSG00000087460.19	2493.39	-0.87748	0.303591	-2.89034	0.00384828	0.0368573	CD8+	SCP
ENSG00000087502.13	356.224	0.724281	0.242894	2.98189	0.00286479	0.0300736	CD8+	SCP
ENSG00000087903.8	28.6169	1.32923	0.468711	2.83593	0.00456929	0.0413232	CD8+	SCP
ENSG00000088035.11	86.0087	1.19494	0.308922	3.86811	0.000109684	0.00320668	CD8+	SCP
ENSG00000088247.11	55.2221	-1.0039	0.330047	-3.0417	0.00235245	0.0262913	CD8+	SCP
ENSG00000088992.13	21.7303	-1.80015	0.521537	-3.45163	0.000557211	0.00977511	CD8+	SCP
ENSG00000089006.12	154.299	-1.05149	0.331322	-3.17361	0.00150554	0.0193069	CD8+	SCP
ENSG00000089012.10	1331.99	1.07833	0.28861	3.7363	0.000186744	0.00462977	CD8+	SCP
ENSG00000089050.10	55.3044	1.00126	0.329237	3.04114	0.00235685	0.0263032	CD8+	SCP
ENSG00000089063.10	640.289	1.15276	0.269069	4.28425	1.83357e-05	0.00086412	CD8+	SCP
ENSG00000089123.11	212.998	1.08982	0.30184	3.61059	0.000305504	0.00655855	CD8+	SCP
ENSG00000089159.11	231.613	-1.39774	0.332706	-4.20114	2.6557e-05	0.00112038	CD8+	SCP
ENSG00000089234.11	94.8141	-1.21295	0.341407	-3.5528	0.000381152	0.00756784	CD8+	SCP
ENSG00000089280.14	668.164	-1.07916	0.340167	-3.17246	0.00151155	0.019338	CD8+	SCP
ENSG00000089597.12	719.623	1.11556	0.224078	4.97845	6.4094e-07	6.50699e-05	CD8+	SCP
ENSG00000089820.11	92.05	-1.19647	0.344249	-3.47559	0.000509723	0.00920896	CD8+	SCP
ENSG00000090097.16	15.8694	-1.89744	0.575614	-3.29637	0.000979418	0.0142178	CD8+	SCP
ENSG00000090238.7	141.126	-0.887312	0.288438	-3.07627	0.00209608	0.0243963	CD8+	SCP
ENSG00000090372.10	38.0711	-1.35465	0.457252	-2.96259	0.00305058	0.0315194	CD8+	SCP
ENSG00000090382.2	253.574	-2.99205	0.658261	-4.54538	5.48366e-06	0.000339728	CD8+	SCP
ENSG00000090565.11	20.2468	-1.33253	0.480429	-2.77362	0.00554367	0.0470676	CD8+	SCP
ENSG00000090661.7	33.1976	-2.47702	0.559648	-4.42603	9.59825e-06	0.000528931	CD8+	SCP
ENSG00000090674.11	15.1087	-1.54109	0.531939	-2.89712	0.00376608	0.0364023	CD8+	SCP
ENSG00000090861.11	198.374	1.24854	0.41985	2.97376	0.00294171	0.0307375	CD8+	SCP
ENSG00000090905.13	348.023	-0.771945	0.231417	-3.33573	0.00085077	0.0130722	CD8+	SCP
ENSG00000090920.9	39.4856	1.50212	0.464367	3.23477	0.00121742	0.0165864	CD8+	SCP
ENSG00000090924.10	116.704	-2.20018	0.535625	-4.10768	3.99657e-05	0.0015339	CD8+	SCP
ENSG00000091039.12	387.373	-0.894469	0.298185	-2.99971	0.00270235	0.0289872	CD8+	SCP
ENSG00000091129.15	24.6851	3.87379	0.609087	6.35999	2.01763e-10	1.05831e-07	CD8+	SCP
ENSG00000091262.10	12.0612	-1.64789	0.498009	-3.30896	0.000936429	0.0138104	CD8+	SCP
ENSG00000091409.10	377.036	1.84766	0.33149	5.57381	2.49225e-08	5.22907e-06	CD8+	SCP
ENSG00000091436.12	19.8858	-1.78418	0.575505	-3.10021	0.00193384	0.0231013	CD8+	SCP
ENSG00000092068.14	28.6319	2.55546	0.607934	4.20352	2.62799e-05	0.00111768	CD8+	SCP
ENSG00000092148.8	356.224	-0.951359	0.274669	-3.46365	0.00053289	0.00948593	CD8+	SCP
ENSG00000092621.7	111.144	2.16343	0.357382	6.05354	1.41694e-09	5.57424e-07	CD8+	SCP
ENSG00000092847.6	216.669	0.889199	0.262379	3.38898	0.000701528	0.0114396	CD8+	SCP
ENSG00000092853.9	57.9969	-2.39756	0.562947	-4.25894	2.05401e-05	0.000939589	CD8+	SCP
ENSG00000093144.14	265.061	0.975626	0.323972	3.01145	0.00260004	0.0282362	CD8+	SCP
ENSG00000093167.13	89.4145	-1.1793	0.315612	-3.73657	0.00018655	0.00462977	CD8+	SCP
ENSG00000094916.9	648.644	0.818538	0.272619	3.00249	0.00267778	0.0287824	CD8+	SCP
ENSG00000094975.9	174.519	-1.38134	0.376498	-3.66891	0.00024359	0.00554722	CD8+	SCP
ENSG00000095002.8	138.694	0.995446	0.305217	3.26144	0.00110847	0.0155366	CD8+	SCP
ENSG00000095015.5	391.467	-1.2657	0.430194	-2.94216	0.00325935	0.0328987	CD8+	SCP
ENSG00000095059.11	443.466	0.962851	0.240884	3.99715	6.41092e-05	0.00215313	CD8+	SCP
ENSG00000095319.10	231.358	1.04145	0.283635	3.67179	0.000240859	0.00552208	CD8+	SCP
ENSG00000095564.9	171.987	-0.810779	0.28668	-2.82816	0.00468162	0.0417926	CD8+	SCP
ENSG00000095794.15	218.494	-1.42256	0.506288	-2.80979	0.00495734	0.0434105	CD8+	SCP
ENSG00000096433.6	112.353	-0.968241	0.352443	-2.74722	0.00601022	0.0496466	CD8+	SCP
ENSG00000097033.10	206.986	-0.883951	0.263993	-3.34839	0.000812811	0.0127504	CD8+	SCP
ENSG00000099139.9	98.9768	2.28484	0.422271	5.41083	6.27321e-08	1.07167e-05	CD8+	SCP
ENSG00000099204.14	2164.39	2.19672	0.284045	7.73371	1.04454e-14	1.6437e-11	CD8+	SCP
ENSG00000099251.10	47.926	1.00648	0.352449	2.85569	0.0042944	0.039681	CD8+	SCP
ENSG00000099331.9	239.95	-1.07373	0.266918	-4.02269	5.7537e-05	0.0019899	CD8+	SCP
ENSG00000099381.12	58.3404	-1.07506	0.37819	-2.84264	0.00447411	0.0408616	CD8+	SCP
ENSG00000099617.2	14.3434	-2.13313	0.638335	-3.3417	0.000832665	0.0128965	CD8+	SCP
ENSG00000099624.3	100.47	-1.57198	0.318029	-4.9429	7.69688e-07	7.43056e-05	CD8+	SCP
ENSG00000099785.6	68.0778	-1.30364	0.337091	-3.86731	0.000110041	0.00320668	CD8+	SCP
ENSG00000099875.10	169.811	-1.18365	0.361031	-3.27851	0.00104355	0.0149014	CD8+	SCP
ENSG00000099958.10	4.26254	-1.98674	0.689584	-2.88108	0.0039632	0.0375919	CD8+	SCP
ENSG00000099968.13	283.652	0.925658	0.264525	3.49933	0.000466436	0.00863511	CD8+	SCP
ENSG00000100031.14	12.9124	-1.677	0.595847	-2.81447	0.00488572	0.0429747	CD8+	SCP
ENSG00000100079.5	20.947	-3.10232	0.636197	-4.87635	1.08068e-06	9.50035e-05	CD8+	SCP
ENSG00000100097.7	1454.38	-2.19349	0.427562	-5.13023	2.89392e-07	3.50298e-05	CD8+	SCP
ENSG00000100106.15	17.6547	-1.41056	0.456322	-3.09115	0.00199382	0.0236402	CD8+	SCP
ENSG00000100154.10	8.66016	2.20819	0.62562	3.5296	0.000416195	0.00805564	CD8+	SCP
ENSG00000100162.10	109.902	-1.70056	0.423254	-4.01782	5.87397e-05	0.00200505	CD8+	SCP
ENSG00000100181.17	7.06234	1.90084	0.662153	2.8707	0.0040957	0.0383174	CD8+	SCP
ENSG00000100207.14	189.095	-0.821743	0.272014	-3.02096	0.00251977	0.0275738	CD8+	SCP
ENSG00000100220.7	696.197	0.65736	0.238947	2.75107	0.00594001	0.0492217	CD8+	SCP
ENSG00000100281.9	365.504	-1.4865	0.406985	-3.65246	0.000259736	0.00578105	CD8+	SCP
ENSG00000100292.12	11.2363	-2.95226	0.614459	-4.80466	1.55018e-06	0.000126392	CD8+	SCP
ENSG00000100300.13	143.984	-0.859906	0.297763	-2.88789	0.00387837	0.0369655	CD8+	SCP
ENSG00000100325.10	174.261	-0.836168	0.286719	-2.91633	0.00354171	0.0347459	CD8+	SCP
ENSG00000100346.13	20.3111	-1.53455	0.542061	-2.83096	0.00464082	0.0416351	CD8+	SCP
ENSG00000100354.16	1980.91	0.690461	0.238402	2.8962	0.0037771	0.0364818	CD8+	SCP
ENSG00000100365.10	51.4222	-2.70244	0.610725	-4.42497	9.6457e-06	0.000528931	CD8+	SCP
ENSG00000100368.9	3.74786	-2.03566	0.68969	-2.95156	0.00316176	0.0322643	CD8+	SCP
ENSG00000100393.9	499.899	-0.891008	0.29858	-2.98415	0.00284364	0.0299416	CD8+	SCP
ENSG00000100401.15	176.302	-1.11998	0.34952	-3.20434	0.00135373	0.0179615	CD8+	SCP
ENSG00000100425.14	98.7043	-1.48774	0.316614	-4.6989	2.61568e-06	0.000192338	CD8+	SCP
ENSG00000100445.12	85.1951	1.36611	0.411981	3.31594	0.000913343	0.0135845	CD8+	SCP
ENSG00000100632.6	274.851	-0.971231	0.343427	-2.82805	0.00468322	0.0417926	CD8+	SCP
ENSG00000100714.11	166.451	0.784472	0.240407	3.26311	0.00110198	0.0154691	CD8+	SCP
ENSG00000100731.11	437.722	-0.885342	0.252867	-3.50122	0.000463132	0.00861447	CD8+	SCP
ENSG00000100796.13	405.12	-0.827695	0.261768	-3.16193	0.00156725	0.0198409	CD8+	SCP
ENSG00000100802.10	45.1208	1.37819	0.413525	3.33279	0.000859788	0.0131101	CD8+	SCP
ENSG00000100813.10	512.081	-0.862358	0.217402	-3.96665	7.28888e-05	0.00234556	CD8+	SCP
ENSG00000100938.13	458.818	1.08014	0.284783	3.79286	0.000148922	0.00398543	CD8+	SCP
ENSG00000100997.14	36.9803	-1.09483	0.391985	-2.79304	0.00522158	0.0452307	CD8+	SCP
ENSG00000101000.4	22.1358	1.61515	0.536052	3.01304	0.00258641	0.028127	CD8+	SCP
ENSG00000101017.9	24.5593	1.55983	0.494727	3.15292	0.00161648	0.0202523	CD8+	SCP
ENSG00000101057.11	27.2443	-1.84428	0.638127	-2.89015	0.00385063	0.0368574	CD8+	SCP
ENSG00000101079.16	252.968	0.923102	0.323869	2.85023	0.0043687	0.0401553	CD8+	SCP
ENSG00000101082.9	591.367	1.19214	0.322979	3.69107	0.000223309	0.00520152	CD8+	SCP
ENSG00000101126.11	426.742	1.09429	0.210325	5.20286	1.96241e-07	2.55211e-05	CD8+	SCP
ENSG00000101216.6	24.0402	-1.70924	0.483883	-3.53233	0.000411908	0.0080022	CD8+	SCP
ENSG00000101439.4	34.3199	-3.0687	0.58937	-5.20675	1.92179e-07	2.53112e-05	CD8+	SCP
ENSG00000101445.5	258.185	-1.53749	0.432975	-3.55099	0.000383781	0.00760561	CD8+	SCP
ENSG00000101447.9	4.61053	-2.19801	0.674554	-3.25846	0.00112018	0.0156408	CD8+	SCP
ENSG00000101493.6	28.0917	1.665	0.502301	3.31475	0.000917264	0.0136042	CD8+	SCP
ENSG00000101574.10	125.813	1.41322	0.396126	3.56761	0.000360258	0.00731487	CD8+	SCP
ENSG00000101596.10	1005.42	-1.22623	0.349238	-3.51116	0.000446153	0.00839793	CD8+	SCP
ENSG00000101695.4	325.757	-1.09563	0.37903	-2.89061	0.00384501	0.0368573	CD8+	SCP
ENSG00000101745.11	1726.68	-0.718649	0.225405	-3.18825	0.00143137	0.0185535	CD8+	SCP
ENSG00000101773.12	32.4283	-1.69251	0.49831	-3.3965	0.000682529	0.0112091	CD8+	SCP
ENSG00000101782.10	533.02	-1.05967	0.378887	-2.79681	0.00516098	0.0448444	CD8+	SCP
ENSG00000101842.9	101.676	1.40324	0.476162	2.94697	0.00320902	0.0325159	CD8+	SCP
ENSG00000101888.7	83.3299	1.14658	0.316134	3.62689	0.000286859	0.00626947	CD8+	SCP
ENSG00000102125.11	56.9608	-1.00787	0.343395	-2.93503	0.00333518	0.0333829	CD8+	SCP
ENSG00000102144.9	1880.4	0.725883	0.228326	3.17915	0.00147707	0.0190674	CD8+	SCP
ENSG00000102225.11	67.1696	-1.29784	0.469625	-2.76356	0.00571754	0.0480102	CD8+	SCP
ENSG00000102226.5	699.156	1.30221	0.418263	3.11338	0.00184957	0.0223368	CD8+	SCP
ENSG00000102302.7	39.2917	1.42305	0.383048	3.71507	0.000203145	0.00487301	CD8+	SCP
ENSG00000102316.12	851.38	1.47192	0.383994	3.83318	0.000126498	0.00349837	CD8+	SCP
ENSG00000102393.5	124.938	1.48629	0.344838	4.31012	1.63168e-05	0.000790032	CD8+	SCP
ENSG00000102606.13	117.403	-1.10231	0.340342	-3.23884	0.00120016	0.0164094	CD8+	SCP
ENSG00000102760.12	260.562	1.81684	0.309159	5.87674	4.18429e-09	1.21933e-06	CD8+	SCP
ENSG00000102908.16	192.433	-0.873168	0.284812	-3.06577	0.00217109	0.0249375	CD8+	SCP
ENSG00000102967.7	73.6116	1.77568	0.421445	4.2133	2.51664e-05	0.00108796	CD8+	SCP
ENSG00000102974.10	288.481	-0.779795	0.213316	-3.65559	0.000256595	0.00573548	CD8+	SCP
ENSG00000103064.9	409.327	0.908337	0.282241	3.21831	0.00128949	0.0173877	CD8+	SCP
ENSG00000103150.4	27.0734	-1.56156	0.443651	-3.51979	0.000431887	0.00818992	CD8+	SCP
ENSG00000103187.6	943.351	-1.07389	0.280523	-3.82817	0.000129102	0.00355165	CD8+	SCP
ENSG00000103222.14	430.952	-1.04215	0.334936	-3.11148	0.0018615	0.0224368	CD8+	SCP
ENSG00000103245.9	64.08	-1.2354	0.349784	-3.53189	0.000412597	0.0080057	CD8+	SCP
ENSG00000103257.4	45.1625	-2.57399	0.518833	-4.96112	7.00879e-07	7.02486e-05	CD8+	SCP
ENSG00000103275.14	175.845	-0.968469	0.298558	-3.24383	0.00117936	0.0162361	CD8+	SCP
ENSG00000103335.15	44.1347	-1.51037	0.460452	-3.28018	0.00103741	0.0148271	CD8+	SCP
ENSG00000103479.10	1260.21	0.894324	0.289253	3.09184	0.0019892	0.0236402	CD8+	SCP
ENSG00000103544.10	254.072	0.953955	0.321611	2.96618	0.00301523	0.0312567	CD8+	SCP
ENSG00000103811.11	78.8607	-2.09253	0.492538	-4.24846	2.15247e-05	0.000978939	CD8+	SCP
ENSG00000103995.9	110.354	-1.08832	0.278825	-3.90325	9.49108e-05	0.00291335	CD8+	SCP
ENSG00000104047.10	92.9257	1.07141	0.362127	2.95866	0.00308978	0.0318199	CD8+	SCP
ENSG00000104154.5	71.4735	1.98959	0.362206	5.49298	3.95216e-08	7.48707e-06	CD8+	SCP
ENSG00000104219.8	140.856	1.39604	0.369703	3.77611	0.000159298	0.00416397	CD8+	SCP
ENSG00000104228.8	83.676	1.21659	0.335795	3.623	0.000291206	0.00632057	CD8+	SCP
ENSG00000104299.10	135.54	0.966859	0.315745	3.06216	0.00219749	0.0251306	CD8+	SCP
ENSG00000104343.15	145.632	1.31163	0.327729	4.00217	6.27655e-05	0.00211612	CD8+	SCP
ENSG00000104388.10	141.961	-1.11472	0.38509	-2.8947	0.00379527	0.0365722	CD8+	SCP
ENSG00000104419.10	165.805	-1.34623	0.341118	-3.94652	7.92965e-05	0.00251909	CD8+	SCP
ENSG00000104450.8	19.829	-1.39428	0.435594	-3.20087	0.00137012	0.0181033	CD8+	SCP
ENSG00000104517.8	413.105	-0.705856	0.249094	-2.83369	0.00460138	0.0414329	CD8+	SCP
ENSG00000104714.9	444.244	-0.662106	0.203491	-3.25374	0.00113895	0.0158186	CD8+	SCP
ENSG00000104725.9	36.9909	-1.77439	0.628831	-2.82173	0.00477654	0.042298	CD8+	SCP
ENSG00000104738.12	57.3236	-1.47288	0.41398	-3.55786	0.000373894	0.00749084	CD8+	SCP
ENSG00000104805.11	450.782	-0.762127	0.270052	-2.82214	0.00477039	0.0422674	CD8+	SCP
ENSG00000104825.12	60.5037	-1.10321	0.381687	-2.89035	0.00384816	0.0368573	CD8+	SCP
ENSG00000104856.9	49.1713	-1.57825	0.528944	-2.98377	0.00284716	0.0299485	CD8+	SCP
ENSG00000104964.10	217.02	-0.957465	0.294559	-3.2505	0.00115202	0.015972	CD8+	SCP
ENSG00000105011.4	11.8552	-1.96429	0.60167	-3.26472	0.00109571	0.0154306	CD8+	SCP
ENSG00000105227.10	10.8046	-2.36088	0.675262	-3.49624	0.000471869	0.00870496	CD8+	SCP
ENSG00000105281.8	40.4445	-1.63683	0.569304	-2.87515	0.00403841	0.0379167	CD8+	SCP
ENSG00000105323.12	587.827	-0.883072	0.298385	-2.9595	0.00308137	0.0317541	CD8+	SCP
ENSG00000105339.6	31.4501	-1.83632	0.521256	-3.52287	0.000426898	0.00815251	CD8+	SCP
ENSG00000105369.5	85.9112	2.18473	0.460125	4.74813	2.05306e-06	0.00015683	CD8+	SCP
ENSG00000105443.9	51.787	-1.211	0.425329	-2.84721	0.00441049	0.0404449	CD8+	SCP
ENSG00000105472.8	5.72321	2.35635	0.657526	3.58367	0.000338804	0.00702427	CD8+	SCP
ENSG00000105643.5	151.345	-0.874449	0.279887	-3.12429	0.00178232	0.0217818	CD8+	SCP
ENSG00000105698.11	55.6923	-2.06084	0.38832	-5.30705	1.11412e-07	1.65395e-05	CD8+	SCP
ENSG00000105701.11	81.8418	-1.21136	0.333527	-3.63196	0.000281273	0.00617311	CD8+	SCP
ENSG00000105717.9	36.9677	-1.62906	0.449036	-3.62791	0.000285729	0.00625346	CD8+	SCP
ENSG00000105793.11	114.099	1.36941	0.335202	4.08534	4.40122e-05	0.00164678	CD8+	SCP
ENSG00000105821.10	169.471	-0.752321	0.262986	-2.86069	0.00422721	0.039129	CD8+	SCP
ENSG00000105948.9	9.875	1.75888	0.623215	2.82227	0.00476852	0.0422674	CD8+	SCP
ENSG00000106009.11	37.0008	-2.17489	0.462305	-4.70445	2.54547e-06	0.000188054	CD8+	SCP
ENSG00000106012.13	16.5782	-1.84976	0.513613	-3.60147	0.000316425	0.00665251	CD8+	SCP
ENSG00000106049.4	55.4923	1.30404	0.419695	3.10711	0.00188927	0.0226468	CD8+	SCP
ENSG00000106266.4	15.7019	-1.88828	0.524952	-3.59706	0.000321837	0.00673461	CD8+	SCP
ENSG00000106268.11	154.419	-1.0303	0.312887	-3.2929	0.000991607	0.014355	CD8+	SCP
ENSG00000106355.5	602.916	0.78372	0.278012	2.81901	0.00481721	0.0425863	CD8+	SCP
ENSG00000106462.6	51.1078	-1.37252	0.444734	-3.08616	0.00202762	0.0238466	CD8+	SCP
ENSG00000106477.14	151.845	1.9446	0.442858	4.39101	1.12826e-05	0.000593787	CD8+	SCP
ENSG00000106484.10	51.3931	3.71777	0.526261	7.0645	1.61195e-12	1.81183e-09	CD8+	SCP
ENSG00000106546.8	120.793	-1.39924	0.40031	-3.49539	0.000473375	0.00871232	CD8+	SCP
ENSG00000106560.6	951.554	1.53188	0.269382	5.68666	1.29548e-08	3.05466e-06	CD8+	SCP
ENSG00000106565.13	32.6005	-1.96822	0.675667	-2.91301	0.00357962	0.0350522	CD8+	SCP
ENSG00000106636.3	88.4122	-1.46888	0.377696	-3.88904	0.00010064	0.00301079	CD8+	SCP
ENSG00000106803.5	725.892	-0.969034	0.304569	-3.18166	0.00146433	0.018934	CD8+	SCP
ENSG00000107018.6	17.829	1.94917	0.562583	3.46469	0.000530844	0.00947093	CD8+	SCP
ENSG00000107249.17	7.53072	2.15967	0.673977	3.20436	0.00135361	0.0179615	CD8+	SCP
ENSG00000107263.14	173.271	-1.20275	0.402763	-2.98625	0.00282424	0.029827	CD8+	SCP
ENSG00000107281.5	16.891	-2.67894	0.547456	-4.89342	9.90968e-07	8.96199e-05	CD8+	SCP
ENSG00000107317.7	21.4237	-3.30586	0.654565	-5.05047	4.40726e-07	4.78295e-05	CD8+	SCP
ENSG00000107372.8	395.899	-1.01158	0.330595	-3.05987	0.00221434	0.0252682	CD8+	SCP
ENSG00000107485.11	597.769	-1.7974	0.427244	-4.20697	2.58819e-05	0.00110975	CD8+	SCP
ENSG00000107521.14	327.054	-1.1922	0.285107	-4.18159	2.89475e-05	0.00120827	CD8+	SCP
ENSG00000107560.6	63.8574	-1.07301	0.388421	-2.7625	0.00573606	0.0480852	CD8+	SCP
ENSG00000107581.8	1610.22	-0.786723	0.243512	-3.23073	0.00123473	0.0167931	CD8+	SCP
ENSG00000107798.13	364.98	1.30955	0.273568	4.78691	1.69366e-06	0.000135977	CD8+	SCP
ENSG00000107829.9	226.123	-0.662712	0.237683	-2.78822	0.00529981	0.0456224	CD8+	SCP
ENSG00000107863.12	54.9961	-1.45835	0.404357	-3.60659	0.000310251	0.00661747	CD8+	SCP
ENSG00000107882.7	47.9104	1.45228	0.424907	3.41787	0.000631131	0.010679	CD8+	SCP
ENSG00000107897.14	131.501	-0.972557	0.313764	-3.09965	0.00193751	0.023115	CD8+	SCP
ENSG00000107960.6	316.399	0.914314	0.320396	2.8537	0.00432131	0.039836	CD8+	SCP
ENSG00000108055.9	624.806	-1.22713	0.372752	-3.29209	0.000994451	0.014383	CD8+	SCP
ENSG00000108091.10	129.223	-1.49949	0.432147	-3.46987	0.000520706	0.0093537	CD8+	SCP
ENSG00000108106.9	106.175	-1.43392	0.489906	-2.92693	0.00342329	0.0340081	CD8+	SCP
ENSG00000108255.3	20.7434	-3.35088	0.664637	-5.04167	4.6148e-07	4.90666e-05	CD8+	SCP
ENSG00000108256.4	744.051	-1.26219	0.337863	-3.7358	0.000187121	0.00462977	CD8+	SCP
ENSG00000108296.7	476.559	-0.718809	0.237167	-3.03082	0.00243894	0.026895	CD8+	SCP
ENSG00000108370.11	25.9513	-2.15472	0.59211	-3.63905	0.000273644	0.00603937	CD8+	SCP
ENSG00000108433.11	122.618	0.760915	0.27634	2.75355	0.00589532	0.048964	CD8+	SCP
ENSG00000108439.5	34.632	1.26494	0.448389	2.82108	0.00478623	0.0423362	CD8+	SCP
ENSG00000108510.5	370.206	-1.0702	0.33352	-3.2088	0.00133291	0.0177752	CD8+	SCP
ENSG00000108518.7	1987.51	-0.950677	0.271119	-3.50649	0.00045405	0.00851601	CD8+	SCP
ENSG00000108590.6	116.698	1.55832	0.280482	5.55585	2.76256e-08	5.66507e-06	CD8+	SCP
ENSG00000108622.6	324.796	0.897442	0.291485	3.07886	0.00207792	0.0242787	CD8+	SCP
ENSG00000108654.7	9933.96	0.9094	0.246245	3.69307	0.000221559	0.00518817	CD8+	SCP
ENSG00000108669.12	586.896	-0.990677	0.247903	-3.99623	6.43584e-05	0.00215478	CD8+	SCP
ENSG00000108848.11	1266.57	-0.796872	0.241202	-3.30376	0.000953973	0.0139774	CD8+	SCP
ENSG00000109107.9	269.706	2.26582	0.282595	8.0179	1.07566e-15	3.38533e-12	CD8+	SCP
ENSG00000109133.8	235.081	0.998643	0.275535	3.62438	0.000289655	0.0063043	CD8+	SCP
ENSG00000109180.10	767.16	0.971423	0.227807	4.26423	2.00593e-05	0.000931128	CD8+	SCP
ENSG00000109184.10	84.1847	1.29903	0.370615	3.50506	0.000456499	0.00854157	CD8+	SCP
ENSG00000109189.8	39.8563	-2.75359	0.513189	-5.36565	8.06567e-08	1.28203e-05	CD8+	SCP
ENSG00000109452.8	1133.84	0.8169	0.289176	2.82493	0.00472914	0.0421391	CD8+	SCP
ENSG00000109572.9	131.136	1.29093	0.41559	3.10626	0.00189467	0.0226899	CD8+	SCP
ENSG00000109685.13	123.734	-1.82471	0.284393	-6.41618	1.39737e-10	7.85321e-08	CD8+	SCP
ENSG00000109686.12	34.7983	-1.39492	0.478225	-2.91686	0.00353572	0.0347361	CD8+	SCP
ENSG00000109787.8	385.273	-1.19553	0.311378	-3.83949	0.000123291	0.00345258	CD8+	SCP
ENSG00000109790.12	48.5823	-1.45239	0.484283	-2.99904	0.00270828	0.029031	CD8+	SCP
ENSG00000109805.5	9.26454	-2.39025	0.632096	-3.78147	0.000155904	0.0041025	CD8+	SCP
ENSG00000109911.13	154.089	0.936639	0.318285	2.94277	0.00325294	0.0328674	CD8+	SCP
ENSG00000109920.8	660.139	-0.789402	0.227731	-3.46638	0.000527521	0.00942233	CD8+	SCP
ENSG00000109956.8	15.2004	-2.86861	0.670084	-4.28097	1.86081e-05	0.000874079	CD8+	SCP
ENSG00000110031.8	785.132	0.976862	0.317697	3.07483	0.00210626	0.024432	CD8+	SCP
ENSG00000110046.8	147.919	-2.45591	0.387287	-6.34132	2.2781e-10	1.15639e-07	CD8+	SCP
ENSG00000110077.10	30.5612	-3.16183	0.603194	-5.24181	1.59008e-07	2.19486e-05	CD8+	SCP
ENSG00000110395.4	280.918	1.16807	0.250828	4.65686	3.21062e-06	0.000221996	CD8+	SCP
ENSG00000110492.11	6.74458	-1.94706	0.65269	-2.98313	0.00285316	0.0299915	CD8+	SCP
ENSG00000110619.12	309.301	1.16393	0.339291	3.43049	0.000602498	0.0102941	CD8+	SCP
ENSG00000110723.7	48.0254	1.72269	0.381593	4.51446	6.34786e-06	0.000379978	CD8+	SCP
ENSG00000110848.4	7473.02	1.28853	0.3625	3.55456	0.000378605	0.00755237	CD8+	SCP
ENSG00000111011.13	1110.72	-0.82983	0.258137	-3.21469	0.00130584	0.017548	CD8+	SCP
ENSG00000111206.8	14.3429	-1.78782	0.564719	-3.16586	0.00154628	0.0196481	CD8+	SCP
ENSG00000111231.4	128.403	1.1334	0.302415	3.74784	0.000178364	0.00451245	CD8+	SCP
ENSG00000111247.10	17.3032	-2.05799	0.669447	-3.07416	0.00211099	0.024432	CD8+	SCP
ENSG00000111269.2	132.955	1.0389	0.361571	2.8733	0.00406206	0.0380707	CD8+	SCP
ENSG00000111271.10	113.74	1.07003	0.322598	3.3169	0.000910208	0.0135507	CD8+	SCP
ENSG00000111424.6	12.9602	-3.8027	0.667561	-5.6964	1.22362e-08	2.96228e-06	CD8+	SCP
ENSG00000111640.10	7622.69	-1.20129	0.39412	-3.04802	0.00230353	0.0258996	CD8+	SCP
ENSG00000111652.5	208.359	0.904413	0.278739	3.24466	0.00117589	0.0162172	CD8+	SCP
ENSG00000111669.10	5751.64	0.718779	0.217955	3.29783	0.000974364	0.0141706	CD8+	SCP
ENSG00000111737.7	35.9454	-1.36061	0.410469	-3.31478	0.000917165	0.0136042	CD8+	SCP
ENSG00000111912.14	301.157	-0.89416	0.302489	-2.956	0.00311654	0.0319908	CD8+	SCP
ENSG00000112096.12	511.042	-1.62859	0.436184	-3.73371	0.000188677	0.00464635	CD8+	SCP
ENSG00000112294.8	43.9192	1.26707	0.446496	2.83782	0.00454231	0.0411921	CD8+	SCP
ENSG00000112297.10	432.402	-1.18554	0.358511	-3.30684	0.000943555	0.0138772	CD8+	SCP
ENSG00000112308.8	3213.49	1.53042	0.262243	5.8359	5.35018e-09	1.5034e-06	CD8+	SCP
ENSG00000112312.5	45.6679	-1.81647	0.514848	-3.52817	0.000418451	0.00807944	CD8+	SCP
ENSG00000112394.12	50.6006	2.81029	0.452395	6.21202	5.23077e-10	2.42092e-07	CD8+	SCP
ENSG00000112655.11	15.8946	3.6467	0.614642	5.93305	2.97356e-09	9.48495e-07	CD8+	SCP
ENSG00000112739.12	937.128	-1.00104	0.324634	-3.0836	0.00204515	0.0239989	CD8+	SCP
ENSG00000112902.7	12.64	-2.93354	0.687152	-4.26913	1.96234e-05	0.000916302	CD8+	SCP
ENSG00000112984.7	4.21187	-2.27678	0.689984	-3.29976	0.000967662	0.0141196	CD8+	SCP
ENSG00000113249.8	13.9145	1.98528	0.587479	3.37932	0.000726654	0.0117278	CD8+	SCP
ENSG00000113263.8	1618.94	0.829825	0.249024	3.33231	0.000861293	0.0131203	CD8+	SCP
ENSG00000113272.9	137.656	0.841264	0.258944	3.24882	0.00115884	0.0160242	CD8+	SCP
ENSG00000113300.7	123.044	1.25631	0.31836	3.9462	7.9402e-05	0.00251909	CD8+	SCP
ENSG00000113319.7	100.815	1.19835	0.364712	3.28576	0.00101707	0.0146295	CD8+	SCP
ENSG00000113368.7	46.9165	-1.79235	0.548653	-3.26681	0.00108767	0.0153503	CD8+	SCP
ENSG00000113369.4	1412.94	1.1117	0.316983	3.50714	0.000452949	0.00851566	CD8+	SCP
ENSG00000113441.11	496.615	0.762737	0.249652	3.0552	0.00224914	0.025503	CD8+	SCP
ENSG00000113552.11	241.067	1.20525	0.377071	3.19636	0.00139172	0.0182653	CD8+	SCP
ENSG00000113558.14	2792.18	0.643491	0.170012	3.78498	0.000153721	0.0040723	CD8+	SCP
ENSG00000113648.12	207.227	-1.09648	0.317445	-3.45409	0.000552162	0.00974083	CD8+	SCP
ENSG00000113649.7	299.556	-1.34934	0.272476	-4.95215	7.3399e-07	7.17395e-05	CD8+	SCP
ENSG00000113810.11	196.482	-1.52386	0.365239	-4.17223	3.01637e-05	0.00124701	CD8+	SCP
ENSG00000113838.8	114.443	0.812921	0.257398	3.15823	0.00158731	0.0200051	CD8+	SCP
ENSG00000113916.13	49.6946	-1.80313	0.5241	-3.44044	0.000580773	0.0100429	CD8+	SCP
ENSG00000114013.11	6.96007	-2.5045	0.689149	-3.63419	0.000278856	0.00612859	CD8+	SCP
ENSG00000114023.11	726.325	0.818775	0.235864	3.47139	0.000517774	0.0093223	CD8+	SCP
ENSG00000114353.12	917.963	-0.914323	0.233657	-3.91309	9.11229e-05	0.00282266	CD8+	SCP
ENSG00000114503.6	247.583	0.946341	0.292151	3.23922	0.00119858	0.0164094	CD8+	SCP
ENSG00000114541.10	68.192	-2.09711	0.545875	-3.84174	0.000122166	0.00344517	CD8+	SCP
ENSG00000114779.15	341.245	-0.795755	0.274041	-2.90378	0.00368687	0.0358349	CD8+	SCP
ENSG00000114857.13	1463.42	-1.52259	0.262753	-5.79475	6.84232e-09	1.85639e-06	CD8+	SCP
ENSG00000114867.15	199.897	-0.706364	0.223353	-3.16254	0.00156398	0.0198154	CD8+	SCP
ENSG00000114988.7	128.798	1.43365	0.512871	2.79534	0.00518459	0.0449751	CD8+	SCP
ENSG00000115165.5	1525.24	0.887993	0.291003	3.0515	0.00227703	0.0256945	CD8+	SCP
ENSG00000115204.10	357.697	0.990178	0.270382	3.66215	0.000250109	0.00566289	CD8+	SCP
ENSG00000115241.9	347.346	-0.867333	0.282386	-3.07144	0.00213028	0.0245943	CD8+	SCP
ENSG00000115310.13	547.582	-1.43125	0.348612	-4.10556	4.03339e-05	0.0015392	CD8+	SCP
ENSG00000115423.14	56.2598	2.01659	0.532984	3.78359	0.000154581	0.00408822	CD8+	SCP
ENSG00000115486.7	157.522	-0.790934	0.283522	-2.78967	0.00527611	0.0455219	CD8+	SCP
ENSG00000115758.8	274.589	-1.28157	0.229272	-5.58972	2.27433e-08	4.90259e-06	CD8+	SCP
ENSG00000115806.8	253.892	-0.926074	0.315753	-2.93291	0.00335806	0.0335295	CD8+	SCP
ENSG00000115875.14	2422.95	-0.740334	0.250559	-2.95473	0.0031294	0.0320184	CD8+	SCP
ENSG00000115947.9	197.948	0.745618	0.253797	2.93785	0.00330498	0.0331679	CD8+	SCP
ENSG00000116120.8	319.04	1.14175	0.27576	4.14037	3.46752e-05	0.0014027	CD8+	SCP
ENSG00000116138.8	193.227	1.08179	0.320514	3.37516	0.000737722	0.0118457	CD8+	SCP
ENSG00000116205.6	122.939	1.33974	0.394853	3.39301	0.000691281	0.0113195	CD8+	SCP
ENSG00000116350.11	178.979	-0.870571	0.294935	-2.95174	0.00315986	0.0322643	CD8+	SCP
ENSG00000116514.12	114.028	-1.41631	0.444114	-3.18908	0.00142726	0.0185323	CD8+	SCP
ENSG00000116560.6	753.312	-1.14125	0.292398	-3.90308	9.49765e-05	0.00291335	CD8+	SCP
ENSG00000116701.10	55.5998	-1.54008	0.431137	-3.57214	0.000354079	0.00722496	CD8+	SCP
ENSG00000116731.18	755.467	-0.555042	0.198321	-2.7987	0.00513084	0.0446812	CD8+	SCP
ENSG00000116741.6	691.044	1.23992	0.329656	3.76127	0.000169053	0.0043326	CD8+	SCP
ENSG00000116754.9	1556.76	-1.44074	0.268156	-5.37276	7.7542e-08	1.25794e-05	CD8+	SCP
ENSG00000116771.5	46.3285	1.40169	0.435226	3.22061	0.00127916	0.0172825	CD8+	SCP
ENSG00000116786.7	58.4699	-1.27743	0.362896	-3.52009	0.000431395	0.00818992	CD8+	SCP
ENSG00000116793.11	25.8909	-1.31627	0.449787	-2.92642	0.00342883	0.0340221	CD8+	SCP
ENSG00000116830.7	187.916	-0.735489	0.244944	-3.00268	0.00267614	0.0287824	CD8+	SCP
ENSG00000116863.10	48.0229	-1.18797	0.374235	-3.17441	0.00150142	0.0192862	CD8+	SCP
ENSG00000116874.7	131.056	1.37508	0.322553	4.26311	2.01603e-05	0.000931244	CD8+	SCP
ENSG00000116918.9	259.807	0.685366	0.236656	2.89605	0.00377894	0.0364818	CD8+	SCP
ENSG00000117010.11	40.8631	-1.78055	0.530548	-3.35606	0.000790611	0.0124785	CD8+	SCP
ENSG00000117054.9	268.381	1.24282	0.373256	3.32968	0.000869457	0.0131936	CD8+	SCP
ENSG00000117318.8	134.204	3.06209	0.411153	7.44756	9.5081e-14	1.36018e-10	CD8+	SCP
ENSG00000117322.12	12.1403	1.75505	0.632023	2.77688	0.00548832	0.046787	CD8+	SCP
ENSG00000117394.15	125.298	-1.22409	0.352439	-3.4732	0.000514292	0.00928085	CD8+	SCP
ENSG00000117410.9	326.772	-1.07134	0.362322	-2.95689	0.00310764	0.0319411	CD8+	SCP
ENSG00000117425.9	31.1637	-1.89524	0.598904	-3.16452	0.00155341	0.0196974	CD8+	SCP
ENSG00000117481.6	279.818	0.924489	0.21571	4.2858	1.8208e-05	0.000863016	CD8+	SCP
ENSG00000117519.11	10.7293	1.97621	0.588014	3.36082	0.000777127	0.0123151	CD8+	SCP
ENSG00000117523.11	5186.64	-0.951582	0.249327	-3.81661	0.0001353	0.00369631	CD8+	SCP
ENSG00000117569.14	102.356	-1.11566	0.375538	-2.97085	0.00296981	0.0309285	CD8+	SCP
ENSG00000117595.6	12.9861	2.14461	0.639479	3.35368	0.000797455	0.0125613	CD8+	SCP
ENSG00000117602.7	1073.7	1.30564	0.395474	3.30147	0.000961806	0.014066	CD8+	SCP
ENSG00000117632.16	353.723	-1.32656	0.428569	-3.09533	0.00196594	0.0233833	CD8+	SCP
ENSG00000117643.10	137.786	2.23298	0.344462	6.48251	9.02081e-11	5.91464e-08	CD8+	SCP
ENSG00000117724.8	97.9339	-1.85646	0.480867	-3.86066	0.000113083	0.0032651	CD8+	SCP
ENSG00000117748.5	968.202	1.03361	0.335582	3.08004	0.0020697	0.0242327	CD8+	SCP
ENSG00000117984.8	154.679	-1.45685	0.373866	-3.89673	9.75019e-05	0.00294489	CD8+	SCP
ENSG00000118200.10	25.4074	1.41876	0.484721	2.92697	0.00342282	0.0340081	CD8+	SCP
ENSG00000118246.9	290.84	0.946457	0.26866	3.52288	0.00042688	0.00815251	CD8+	SCP
ENSG00000118307.14	26.2628	2.18483	0.480096	4.55081	5.34405e-06	0.000332387	CD8+	SCP
ENSG00000118507.11	148.082	1.35461	0.351294	3.85606	0.000115228	0.00330446	CD8+	SCP
ENSG00000118564.10	390.293	0.689644	0.220649	3.12553	0.00177486	0.0217179	CD8+	SCP
ENSG00000118596.7	213.057	1.03655	0.290462	3.56863	0.000358852	0.00729572	CD8+	SCP
ENSG00000118707.5	157.106	0.754855	0.267438	2.82254	0.00476448	0.0422626	CD8+	SCP
ENSG00000118961.10	95.0043	1.3706	0.397027	3.45216	0.000556115	0.00976677	CD8+	SCP
ENSG00000118971.3	1141.43	0.851816	0.2751	3.09639	0.00195895	0.0233177	CD8+	SCP
ENSG00000118985.10	74.7538	-2.02598	0.559779	-3.61925	0.000295462	0.00638472	CD8+	SCP
ENSG00000119403.9	97.4621	-1.11652	0.369145	-3.0246	0.00248962	0.0273389	CD8+	SCP
ENSG00000119535.13	15.7111	-3.0626	0.656001	-4.66858	3.03287e-06	0.000212112	CD8+	SCP
ENSG00000119616.7	204.142	0.781988	0.247021	3.16567	0.00154726	0.0196481	CD8+	SCP
ENSG00000119650.8	86.5275	1.06189	0.325703	3.2603	0.00111294	0.0155535	CD8+	SCP
ENSG00000119707.9	1400.14	-0.778917	0.248817	-3.13048	0.00174519	0.0214381	CD8+	SCP
ENSG00000119711.8	164.703	1.04905	0.299862	3.49845	0.000467977	0.0086433	CD8+	SCP
ENSG00000119720.13	210.684	-0.849458	0.275286	-3.08572	0.00203057	0.0238634	CD8+	SCP
ENSG00000119772.12	229.295	0.807603	0.279811	2.88625	0.00389865	0.0371363	CD8+	SCP
ENSG00000119778.10	171.455	-1.03721	0.247837	-4.18504	2.85117e-05	0.00119325	CD8+	SCP
ENSG00000119900.7	28.7206	-1.39361	0.446632	-3.12028	0.00180681	0.0220232	CD8+	SCP
ENSG00000119969.10	159.236	-1.3202	0.395838	-3.33521	0.000852352	0.0130722	CD8+	SCP
ENSG00000119977.16	270.923	0.754093	0.250519	3.01013	0.00261139	0.0283399	CD8+	SCP
ENSG00000119979.11	166.323	-1.472	0.386434	-3.80919	0.000139425	0.00378275	CD8+	SCP
ENSG00000120129.5	2869.52	1.74054	0.369177	4.71465	2.42127e-06	0.000182302	CD8+	SCP
ENSG00000120253.9	141.491	0.978418	0.299681	3.26486	0.00109517	0.0154306	CD8+	SCP
ENSG00000120265.12	456.477	0.929373	0.247141	3.76049	0.000169581	0.00433906	CD8+	SCP
ENSG00000120526.6	130.693	1.65699	0.413732	4.00497	6.20254e-05	0.00210333	CD8+	SCP
ENSG00000120699.8	483.94	1.03145	0.266165	3.87524	0.00010652	0.00313896	CD8+	SCP
ENSG00000120708.12	19.4683	-3.78185	0.600551	-6.29731	3.02857e-10	1.4893e-07	CD8+	SCP
ENSG00000120798.12	107.129	-1.11549	0.361325	-3.08722	0.00202036	0.0238324	CD8+	SCP
ENSG00000120860.6	367.838	0.798857	0.232056	3.44252	0.000576318	0.00999158	CD8+	SCP
ENSG00000120875.4	29.4841	-3.46019	0.599801	-5.76889	7.97958e-09	2.02527e-06	CD8+	SCP
ENSG00000120885.15	105.635	-2.67062	0.434561	-6.14556	7.96809e-10	3.38881e-07	CD8+	SCP
ENSG00000120913.19	45.5835	-1.10952	0.385311	-2.87954	0.00398255	0.0377072	CD8+	SCP
ENSG00000121067.13	715.773	0.744491	0.261922	2.84242	0.00447726	0.0408667	CD8+	SCP
ENSG00000121101.11	84.3614	-2.69402	0.679483	-3.9648	7.34567e-05	0.00235901	CD8+	SCP
ENSG00000121152.5	25.459	-1.89859	0.61711	-3.07658	0.00209391	0.0243891	CD8+	SCP
ENSG00000121211.3	6.94021	-2.17853	0.687414	-3.16916	0.00152878	0.0194793	CD8+	SCP
ENSG00000121281.8	61.4507	-1.27543	0.386522	-3.29975	0.000967708	0.0141196	CD8+	SCP
ENSG00000121316.6	11.4724	-1.96779	0.568297	-3.4626	0.000534977	0.00951231	CD8+	SCP
ENSG00000121552.3	11.8757	-2.88307	0.627728	-4.59287	4.37193e-06	0.000286653	CD8+	SCP
ENSG00000121594.7	4.64534	-2.07908	0.686043	-3.03054	0.0024412	0.026901	CD8+	SCP
ENSG00000121691.4	399.784	0.855881	0.271269	3.1551	0.00160441	0.0201492	CD8+	SCP
ENSG00000121879.3	171.703	-1.13431	0.395551	-2.86768	0.00413496	0.038566	CD8+	SCP
ENSG00000121895.7	129.499	-1.30795	0.426236	-3.06859	0.00215069	0.0247754	CD8+	SCP
ENSG00000122224.13	995.749	1.39135	0.342011	4.06812	4.73931e-05	0.00174169	CD8+	SCP
ENSG00000122257.14	626.292	-1.8732	0.320729	-5.84044	5.20638e-09	1.48959e-06	CD8+	SCP
ENSG00000122299.7	227.936	-0.992088	0.355861	-2.78785	0.00530589	0.0456498	CD8+	SCP
ENSG00000122378.9	52.2593	2.10001	0.436397	4.81216	1.4931e-06	0.000123012	CD8+	SCP
ENSG00000122507.16	115.559	1.21823	0.394522	3.08788	0.00201593	0.0238137	CD8+	SCP
ENSG00000122644.8	243.549	1.38587	0.385576	3.59429	0.000325281	0.00679763	CD8+	SCP
ENSG00000122674.8	60.5272	-1.4271	0.426242	-3.3481	0.000813665	0.0127504	CD8+	SCP
ENSG00000122729.14	67.0307	1.31793	0.370971	3.55265	0.000381374	0.00756784	CD8+	SCP
ENSG00000122873.7	196.537	1.01115	0.2805	3.60482	0.00031237	0.00661747	CD8+	SCP
ENSG00000122912.10	45.9763	-1.18907	0.403072	-2.95002	0.00317758	0.0323431	CD8+	SCP
ENSG00000123066.3	338.277	-0.81075	0.294108	-2.75664	0.00583987	0.048676	CD8+	SCP
ENSG00000123143.8	41.6896	-1.15709	0.405789	-2.85146	0.00435193	0.0400713	CD8+	SCP
ENSG00000123144.6	270.986	-0.937543	0.249255	-3.76138	0.000168977	0.0043326	CD8+	SCP
ENSG00000123240.12	748.175	-0.976877	0.307833	-3.1734	0.00150667	0.0193069	CD8+	SCP
ENSG00000123360.7	14.2337	-1.92676	0.551413	-3.49423	0.000475434	0.00872979	CD8+	SCP
ENSG00000123384.9	26.925	-1.49344	0.480393	-3.10879	0.00187852	0.0225997	CD8+	SCP
ENSG00000123405.9	7.32155	-2.3462	0.689063	-3.40492	0.000661845	0.0109977	CD8+	SCP
ENSG00000123416.11	421.849	-1.25303	0.316314	-3.96137	7.45222e-05	0.00238452	CD8+	SCP
ENSG00000123473.11	13.9633	-2.40034	0.648744	-3.69997	0.000215622	0.00509463	CD8+	SCP
ENSG00000123485.7	10.8939	-3.78107	0.689403	-5.48456	4.145e-08	7.67362e-06	CD8+	SCP
ENSG00000123836.10	21.798	1.84948	0.525852	3.51711	0.000436268	0.00825133	CD8+	SCP
ENSG00000123933.10	57.1623	-2.15895	0.408368	-5.28679	1.24484e-07	1.81378e-05	CD8+	SCP
ENSG00000124145.5	10.762	-1.84783	0.625786	-2.95282	0.00314888	0.0321759	CD8+	SCP
ENSG00000124177.10	614.828	-1.02007	0.219065	-4.65649	3.21651e-06	0.000221996	CD8+	SCP
ENSG00000124214.15	278.434	-0.949496	0.331621	-2.8632	0.00419387	0.0389533	CD8+	SCP
ENSG00000124374.8	57.1212	1.41658	0.480161	2.95021	0.00317554	0.0323431	CD8+	SCP
ENSG00000124466.8	138.067	2.30248	0.444474	5.18024	2.21605e-07	2.78973e-05	CD8+	SCP
ENSG00000124596.12	315.976	0.698655	0.223739	3.12264	0.0017924	0.0218645	CD8+	SCP
ENSG00000124610.3	71.7438	-1.4071	0.486063	-2.89489	0.00379292	0.0365719	CD8+	SCP
ENSG00000124613.4	18.5451	1.61012	0.582041	2.76634	0.00566902	0.0477339	CD8+	SCP
ENSG00000124693.2	26.2676	-1.7759	0.553292	-3.2097	0.00132875	0.0177497	CD8+	SCP
ENSG00000124731.8	6.29633	-2.64874	0.688993	-3.84436	0.000120866	0.00342694	CD8+	SCP
ENSG00000124782.15	184.37	-0.979193	0.294543	-3.32445	0.000885933	0.013328	CD8+	SCP
ENSG00000124783.8	1168.36	0.931943	0.226416	4.11607	3.85396e-05	0.00149007	CD8+	SCP
ENSG00000124788.13	268.468	-1.25344	0.341683	-3.66843	0.000244044	0.00554953	CD8+	SCP
ENSG00000124795.10	369.583	-0.752573	0.207996	-3.61821	0.000296652	0.00639468	CD8+	SCP
ENSG00000125089.12	28.7604	-2.91944	0.600722	-4.85988	1.17456e-06	0.00010045	CD8+	SCP
ENSG00000125245.8	230.53	1.15015	0.331574	3.46876	0.000522871	0.00936901	CD8+	SCP
ENSG00000125384.6	101.396	-0.909293	0.311875	-2.91557	0.00355041	0.0348095	CD8+	SCP
ENSG00000125618.12	9.20701	-1.94799	0.634617	-3.06956	0.00214376	0.0247138	CD8+	SCP
ENSG00000125703.10	67.4721	1.50725	0.429809	3.50679	0.000453544	0.00851601	CD8+	SCP
ENSG00000125741.4	121.607	-1.36192	0.400951	-3.39673	0.000681952	0.0112091	CD8+	SCP
ENSG00000125744.7	25.1714	-3.34384	0.664368	-5.03311	4.82596e-07	5.06275e-05	CD8+	SCP
ENSG00000125753.9	559.52	-1.86178	0.643398	-2.89367	0.00380772	0.036641	CD8+	SCP
ENSG00000125755.14	149.292	-1.11616	0.268908	-4.15071	3.31444e-05	0.00135119	CD8+	SCP
ENSG00000125772.8	245.819	-1.05547	0.366401	-2.88063	0.00396886	0.0376229	CD8+	SCP
ENSG00000125835.13	365.624	-0.987791	0.309097	-3.19573	0.00139477	0.0182749	CD8+	SCP
ENSG00000125844.11	69.1987	-1.86664	0.421916	-4.42419	9.68048e-06	0.000528931	CD8+	SCP
ENSG00000125863.13	168.801	1.10943	0.361055	3.07275	0.00212096	0.0245047	CD8+	SCP
ENSG00000125910.4	104.227	-1.03732	0.340534	-3.04616	0.00231784	0.0259696	CD8+	SCP
ENSG00000125970.7	142.833	-1.06845	0.292688	-3.65047	0.000261763	0.00581794	CD8+	SCP
ENSG00000126247.6	531.509	-0.996504	0.254176	-3.92052	8.83582e-05	0.00276422	CD8+	SCP
ENSG00000126353.3	8949.88	2.58523	0.394702	6.54982	5.76066e-11	4.12045e-08	CD8+	SCP
ENSG00000126391.9	136.925	-0.71227	0.251208	-2.83538	0.00457717	0.0413707	CD8+	SCP
ENSG00000126457.16	682.698	1.12813	0.331389	3.40425	0.000663469	0.011013	CD8+	SCP
ENSG00000126773.8	90.0139	0.957896	0.321869	2.97604	0.00291997	0.0305307	CD8+	SCP
ENSG00000126822.11	29.6394	-1.82072	0.60885	-2.99043	0.00278585	0.0295206	CD8+	SCP
ENSG00000126947.7	5.58864	2.4509	0.667858	3.66979	0.000242746	0.0055416	CD8+	SCP
ENSG00000127124.9	112.566	-1.73635	0.310535	-5.59147	2.25158e-08	4.90259e-06	CD8+	SCP
ENSG00000127152.13	1002.52	0.876537	0.25977	3.37428	0.000740087	0.0118595	CD8+	SCP
ENSG00000127328.17	67.4485	1.21605	0.403293	3.01531	0.00256719	0.0280047	CD8+	SCP
ENSG00000127554.12	6.55193	-1.86334	0.615376	-3.02797	0.00246201	0.0270735	CD8+	SCP
ENSG00000128016.4	527.296	1.1372	0.33353	3.4096	0.000650584	0.0108911	CD8+	SCP
ENSG00000128040.6	35.5359	2.25077	0.455685	4.9393	7.84025e-07	7.47723e-05	CD8+	SCP
ENSG00000128185.5	69.9038	-0.916033	0.323756	-2.8294	0.00466356	0.0417677	CD8+	SCP
ENSG00000128272.10	825.611	-1.05221	0.307995	-3.4163	0.000634782	0.0107159	CD8+	SCP
ENSG00000128309.12	8.07897	-2.79684	0.62907	-4.446	8.74849e-06	0.000493427	CD8+	SCP
ENSG00000128340.10	2685.54	0.827335	0.296624	2.78917	0.00528426	0.0455219	CD8+	SCP
ENSG00000128513.10	79.1388	1.26377	0.402263	3.14164	0.00168005	0.0207676	CD8+	SCP
ENSG00000128872.5	35.8034	1.60715	0.43603	3.68586	0.000227928	0.00526679	CD8+	SCP
ENSG00000128915.7	323.259	0.908663	0.272241	3.33772	0.000844683	0.0130185	CD8+	SCP
ENSG00000128923.6	98.2003	-0.891217	0.270617	-3.29328	0.000990271	0.0143489	CD8+	SCP
ENSG00000128951.9	85.7697	-1.07958	0.314536	-3.43229	0.000598515	0.0102484	CD8+	SCP
ENSG00000129245.7	56.3677	-1.72727	0.494747	-3.49121	0.000480842	0.00879828	CD8+	SCP
ENSG00000129351.13	682.556	-0.94662	0.260093	-3.63954	0.000273122	0.0060363	CD8+	SCP
ENSG00000129422.9	59.1063	3.04275	0.477092	6.3777	1.7977e-10	9.75471e-08	CD8+	SCP
ENSG00000129460.11	445.831	0.69522	0.227552	3.05521	0.00224901	0.025503	CD8+	SCP
ENSG00000129480.8	29.5965	1.27411	0.463463	2.74911	0.0059758	0.0494142	CD8+	SCP
ENSG00000129518.4	854.358	-1.13723	0.409446	-2.77749	0.00547799	0.0467725	CD8+	SCP
ENSG00000129646.9	34.3606	-2.34054	0.687331	-3.40526	0.000661003	0.0109977	CD8+	SCP
ENSG00000129933.16	119.474	-1.0585	0.322382	-3.28337	0.00102572	0.0147136	CD8+	SCP
ENSG00000130066.12	2949.73	-1.28359	0.361621	-3.54955	0.000385892	0.00762863	CD8+	SCP
ENSG00000130119.11	350.742	0.733144	0.260357	2.81592	0.00486379	0.0428536	CD8+	SCP
ENSG00000130313.2	56.0261	-1.14675	0.415309	-2.7612	0.00575898	0.0481783	CD8+	SCP
ENSG00000130396.16	22.7013	-1.78683	0.579437	-3.08374	0.00204417	0.0239989	CD8+	SCP
ENSG00000130560.4	52.1966	-1.08888	0.344879	-3.15727	0.00159255	0.0200483	CD8+	SCP
ENSG00000130592.9	997.257	-0.657988	0.230358	-2.85637	0.00428515	0.0396187	CD8+	SCP
ENSG00000130640.9	92.4925	-1.10344	0.383605	-2.87649	0.00402129	0.037872	CD8+	SCP
ENSG00000130713.11	216.477	0.911486	0.264191	3.4501	0.000560379	0.00980882	CD8+	SCP
ENSG00000130714.11	53.9931	-1.03846	0.339421	-3.05949	0.00221714	0.025274	CD8+	SCP
ENSG00000130723.13	402.21	-0.824952	0.262168	-3.14665	0.00165154	0.0205444	CD8+	SCP
ENSG00000130779.15	440.034	-1.02756	0.258267	-3.97867	6.93013e-05	0.00227193	CD8+	SCP
ENSG00000130856.11	103.077	-1.01925	0.318606	-3.19909	0.00137864	0.0181533	CD8+	SCP
ENSG00000130940.10	14.9592	-2.39128	0.533315	-4.48381	7.33208e-06	0.000428699	CD8+	SCP
ENSG00000131016.12	4.83662	-2.25389	0.689652	-3.26816	0.00108249	0.0153066	CD8+	SCP
ENSG00000131042.9	14.6284	-2.4814	0.651962	-3.80605	0.000141205	0.00381787	CD8+	SCP
ENSG00000131127.9	117.418	0.876689	0.274329	3.19576	0.00139461	0.0182749	CD8+	SCP
ENSG00000131171.8	1273.64	0.622416	0.224272	2.77527	0.00551565	0.0469158	CD8+	SCP
ENSG00000131236.12	3900.33	0.746536	0.267938	2.78622	0.00533263	0.0458047	CD8+	SCP
ENSG00000131238.12	1008.2	1.40095	0.29263	4.78745	1.6891e-06	0.000135977	CD8+	SCP
ENSG00000131669.5	127.153	-1.39641	0.377219	-3.70185	0.000214034	0.00508001	CD8+	SCP
ENSG00000131686.10	307.439	3.77162	0.447204	8.43378	3.3467e-17	1.31659e-13	CD8+	SCP
ENSG00000132024.13	23.7465	-1.41148	0.486654	-2.90037	0.00372723	0.0361156	CD8+	SCP
ENSG00000132321.12	11.9025	1.786	0.638011	2.79932	0.00512102	0.0446204	CD8+	SCP
ENSG00000132334.12	313.855	-1.39681	0.302428	-4.61865	3.86249e-06	0.000258639	CD8+	SCP
ENSG00000132376.15	162.354	-1.15811	0.323781	-3.57683	0.00034779	0.00713537	CD8+	SCP
ENSG00000132383.7	464.486	1.28432	0.274028	4.68684	2.7746e-06	0.000198796	CD8+	SCP
ENSG00000132386.6	27.5745	1.61966	0.462904	3.49891	0.000467159	0.00863832	CD8+	SCP
ENSG00000132646.6	276.969	-1.20166	0.418296	-2.87276	0.00406906	0.0381136	CD8+	SCP
ENSG00000132768.9	144.404	1.34088	0.377222	3.55462	0.000378524	0.00755237	CD8+	SCP
ENSG00000132780.12	530.492	-0.852463	0.236703	-3.6014	0.000316509	0.00665251	CD8+	SCP
ENSG00000132819.12	67.1147	-1.47219	0.469906	-3.13295	0.00173062	0.0213091	CD8+	SCP
ENSG00000132824.9	817.566	0.812198	0.264809	3.06711	0.00216141	0.0248625	CD8+	SCP
ENSG00000132849.14	462.863	0.831558	0.270507	3.07407	0.00211156	0.024432	CD8+	SCP
ENSG00000132932.12	30.607	2.25071	0.610764	3.68508	0.000228635	0.00527537	CD8+	SCP
ENSG00000132967.9	267.788	-1.45949	0.413551	-3.52917	0.000416862	0.00805865	CD8+	SCP
ENSG00000133019.7	7.3822	2.20438	0.640639	3.4409	0.000579776	0.0100367	CD8+	SCP
ENSG00000133026.8	104.183	-1.3344	0.398625	-3.3475	0.00081545	0.0127504	CD8+	SCP
ENSG00000133104.8	78.2189	0.941961	0.334572	2.81542	0.00487134	0.0428921	CD8+	SCP
ENSG00000133243.4	23.6327	-1.52459	0.500429	-3.04656	0.00231477	0.0259623	CD8+	SCP
ENSG00000133246.7	6.60168	-2.71943	0.670791	-4.05406	5.03365e-05	0.00181258	CD8+	SCP
ENSG00000133256.8	155.492	0.867946	0.288645	3.00696	0.00263874	0.0284991	CD8+	SCP
ENSG00000133302.8	237.003	-0.970533	0.288157	-3.36807	0.000756953	0.0120755	CD8+	SCP
ENSG00000133313.10	492.073	0.82728	0.298233	2.77394	0.00553816	0.0470564	CD8+	SCP
ENSG00000133678.9	91.6895	1.18475	0.405251	2.92351	0.00346113	0.0342759	CD8+	SCP
ENSG00000133794.13	102.496	-1.36597	0.379505	-3.59936	0.000319003	0.00668419	CD8+	SCP
ENSG00000133858.11	402.743	-0.943088	0.210364	-4.48313	7.35566e-06	0.000428699	CD8+	SCP
ENSG00000133985.2	72.4202	1.11587	0.354116	3.15116	0.00162625	0.0203029	CD8+	SCP
ENSG00000134001.8	541.927	0.801392	0.235881	3.39744	0.000680199	0.011208	CD8+	SCP
ENSG00000134109.6	366.811	0.813952	0.268632	3.02999	0.00244564	0.0269311	CD8+	SCP
ENSG00000134146.7	106.387	0.935019	0.337124	2.77351	0.00554546	0.0470676	CD8+	SCP
ENSG00000134193.10	115.955	5.84127	0.563934	10.3581	3.84656e-25	6.05294e-21	CD8+	SCP
ENSG00000134202.6	157.219	2.18056	0.377556	5.77546	7.67446e-09	1.97976e-06	CD8+	SCP
ENSG00000134256.8	75.3088	2.04213	0.470959	4.3361	1.45031e-05	0.000715426	CD8+	SCP
ENSG00000134324.7	596.018	-1.07175	0.219665	-4.87904	1.06602e-06	9.42408e-05	CD8+	SCP
ENSG00000134460.11	111.97	-2.48038	0.581443	-4.2659	1.99096e-05	0.000926916	CD8+	SCP
ENSG00000134470.15	31.7208	-1.30007	0.398667	-3.26104	0.00111004	0.0155405	CD8+	SCP
ENSG00000134480.9	889.153	0.90947	0.273996	3.31929	0.000902478	0.0134866	CD8+	SCP
ENSG00000134686.12	102.082	-1.29416	0.39758	-3.25509	0.00113358	0.0157718	CD8+	SCP
ENSG00000134690.6	34.7405	-1.6037	0.557221	-2.87802	0.00400177	0.0378181	CD8+	SCP
ENSG00000134716.5	18.7985	2.77922	0.638669	4.35159	1.35157e-05	0.000681676	CD8+	SCP
ENSG00000134744.9	467.83	-0.872327	0.273498	-3.18951	0.00142513	0.0185323	CD8+	SCP
ENSG00000134748.12	672.051	0.901428	0.219796	4.1012	4.1102e-05	0.00156227	CD8+	SCP
ENSG00000134765.5	23.1536	2.44249	0.579129	4.21753	2.46992e-05	0.00107963	CD8+	SCP
ENSG00000134882.11	501.942	0.986005	0.240641	4.09742	4.17789e-05	0.00158037	CD8+	SCP
ENSG00000134884.9	330.572	-0.731574	0.233842	-3.1285	0.00175702	0.021565	CD8+	SCP
ENSG00000134909.14	24.3924	2.10274	0.504298	4.16964	3.05076e-05	0.00125344	CD8+	SCP
ENSG00000134954.10	1892.25	0.652837	0.191989	3.40039	0.0006729	0.011111	CD8+	SCP
ENSG00000135048.9	400.971	-1.7505	0.424315	-4.12548	3.69961e-05	0.00145543	CD8+	SCP
ENSG00000135074.11	169.585	-2.02246	0.638642	-3.16681	0.00154122	0.0196102	CD8+	SCP
ENSG00000135119.10	39.0894	1.56654	0.414117	3.78284	0.000155052	0.00409378	CD8+	SCP
ENSG00000135218.13	15.4464	-2.53805	0.682182	-3.72049	0.000198839	0.00479896	CD8+	SCP
ENSG00000135297.11	477.818	-1.29526	0.466447	-2.77686	0.00548861	0.046787	CD8+	SCP
ENSG00000135314.8	15.9744	-1.69028	0.545186	-3.10038	0.00193273	0.0231013	CD8+	SCP
ENSG00000135318.7	48.7564	1.91812	0.585171	3.27788	0.0010459	0.0149214	CD8+	SCP
ENSG00000135334.8	94.9166	-0.908346	0.268439	-3.38381	0.000714874	0.0116091	CD8+	SCP
ENSG00000135363.7	4.33891	-2.37586	0.690723	-3.43966	0.000582441	0.0100576	CD8+	SCP
ENSG00000135423.8	24.356	1.74398	0.476992	3.65621	0.000255974	0.00573548	CD8+	SCP
ENSG00000135446.12	97.0425	1.57547	0.349772	4.50428	6.65979e-06	0.000393979	CD8+	SCP
ENSG00000135451.8	6.08977	-1.96257	0.688522	-2.85041	0.00436625	0.0401553	CD8+	SCP
ENSG00000135452.5	204.457	1.25159	0.449422	2.78488	0.00535471	0.0459102	CD8+	SCP
ENSG00000135476.7	4.27357	-1.95081	0.688452	-2.83361	0.00460248	0.0414329	CD8+	SCP
ENSG00000135541.16	116.286	-1.0867	0.364169	-2.98405	0.0028446	0.0299416	CD8+	SCP
ENSG00000135596.13	72.1433	-1.11286	0.329419	-3.37826	0.000729471	0.0117612	CD8+	SCP
ENSG00000135604.9	11.3193	-2.86874	0.652378	-4.39735	1.09578e-05	0.000578633	CD8+	SCP
ENSG00000135624.11	1438.57	0.870186	0.213281	4.08	4.50353e-05	0.0016714	CD8+	SCP
ENSG00000135631.11	32.0302	-1.31173	0.438	-2.99482	0.00274606	0.0292565	CD8+	SCP
ENSG00000135632.7	217.038	0.955182	0.326944	2.92155	0.00348299	0.034449	CD8+	SCP
ENSG00000135678.7	13.6706	-2.68212	0.58597	-4.57723	4.71173e-06	0.000303868	CD8+	SCP
ENSG00000135778.7	190.109	1.22151	0.424781	2.87563	0.00403226	0.0379167	CD8+	SCP
ENSG00000135821.12	346.845	-1.59131	0.358905	-4.43377	9.25975e-06	0.000514882	CD8+	SCP
ENSG00000135828.7	134.098	1.06122	0.356986	2.97272	0.00295173	0.0308014	CD8+	SCP
ENSG00000135842.12	316.311	-2.03659	0.457896	-4.44772	8.67869e-06	0.000491982	CD8+	SCP
ENSG00000135956.4	149.017	-0.892237	0.311417	-2.86509	0.00416893	0.0387732	CD8+	SCP
ENSG00000135960.5	33.3068	1.83646	0.553106	3.32028	0.000899281	0.0134752	CD8+	SCP
ENSG00000135966.8	106.887	-0.945754	0.32091	-2.9471	0.00320771	0.0325159	CD8+	SCP
ENSG00000135976.12	1060.88	-1.06795	0.272848	-3.91408	9.07505e-05	0.00282223	CD8+	SCP
ENSG00000136014.7	39.0492	1.62073	0.425456	3.80939	0.000139308	0.00378275	CD8+	SCP
ENSG00000136153.15	69.7213	1.1729	0.383853	3.0556	0.00224611	0.025503	CD8+	SCP
ENSG00000136193.12	21.9793	2.93614	0.554346	5.29657	1.17995e-07	1.7353e-05	CD8+	SCP
ENSG00000136238.13	245.9	-1.20633	0.253491	-4.75887	1.94678e-06	0.000150421	CD8+	SCP
ENSG00000136250.7	263.46	1.68977	0.486046	3.47657	0.000507875	0.00919668	CD8+	SCP
ENSG00000136270.9	329.758	1.01039	0.35661	2.83332	0.00460671	0.0414471	CD8+	SCP
ENSG00000136286.10	207.917	-1.06692	0.314009	-3.39774	0.000679449	0.0112073	CD8+	SCP
ENSG00000136518.12	109.241	1.06269	0.307095	3.46044	0.000539289	0.00955892	CD8+	SCP
ENSG00000136521.8	381.778	0.783216	0.221712	3.53258	0.00041153	0.0080022	CD8+	SCP
ENSG00000136527.13	2633.73	-0.593743	0.209957	-2.82793	0.00468494	0.0417926	CD8+	SCP
ENSG00000136541.10	14.7883	-1.84548	0.56586	-3.26137	0.00110877	0.0155366	CD8+	SCP
ENSG00000136631.8	156.887	1.07917	0.384236	2.80862	0.00497541	0.0435203	CD8+	SCP
ENSG00000136738.10	158.946	-1.66259	0.494897	-3.35947	0.000780925	0.0123628	CD8+	SCP
ENSG00000136770.6	81.8859	-1.14865	0.350995	-3.27254	0.00106585	0.0151567	CD8+	SCP
ENSG00000136810.8	940.387	-1.49749	0.343724	-4.35666	1.32063e-05	0.000672538	CD8+	SCP
ENSG00000136811.12	345.632	0.917892	0.265839	3.45281	0.00055478	0.00976065	CD8+	SCP
ENSG00000136854.13	23.8781	1.56522	0.498908	3.13729	0.00170516	0.0210615	CD8+	SCP
ENSG00000136856.13	5.79879	-1.85889	0.656595	-2.83111	0.0046387	0.0416351	CD8+	SCP
ENSG00000136874.6	212.769	1.06143	0.311059	3.41233	0.000644107	0.0108232	CD8+	SCP
ENSG00000136929.8	33.0158	3.79364	0.567093	6.68961	2.23759e-11	1.77493e-08	CD8+	SCP
ENSG00000136938.8	994.611	-0.809603	0.289439	-2.79715	0.00515562	0.0448444	CD8+	SCP
ENSG00000136950.9	134.485	-1.19677	0.344813	-3.47077	0.00051896	0.00933298	CD8+	SCP
ENSG00000137265.10	46.6952	-1.9829	0.492908	-4.02285	5.74986e-05	0.0019899	CD8+	SCP
ENSG00000137267.5	29.0173	1.33802	0.43288	3.09098	0.00199497	0.0236402	CD8+	SCP
ENSG00000137288.5	340.168	1.0323	0.344344	2.99788	0.00271861	0.0290823	CD8+	SCP
ENSG00000137309.15	284.515	-1.2507	0.41226	-3.03376	0.00241529	0.0267091	CD8+	SCP
ENSG00000137509.6	237.988	1.48856	0.27451	5.42261	5.87349e-08	1.01566e-05	CD8+	SCP
ENSG00000137804.8	102.027	-2.49518	0.670319	-3.72237	0.000197358	0.00479199	CD8+	SCP
ENSG00000137807.9	15.0163	-3.29147	0.675826	-4.87029	1.11436e-06	9.74201e-05	CD8+	SCP
ENSG00000137812.15	27.2781	-2.30313	0.595485	-3.86764	0.000109892	0.00320668	CD8+	SCP
ENSG00000137815.10	336.172	-0.833681	0.230081	-3.62342	0.000290732	0.006319	CD8+	SCP
ENSG00000137817.12	101.29	-1.23017	0.29107	-4.22638	2.3748e-05	0.00105267	CD8+	SCP
ENSG00000138050.10	53.0152	-1.57751	0.512728	-3.07671	0.00209299	0.0243891	CD8+	SCP
ENSG00000138078.11	382.815	1.1161	0.227166	4.91313	8.96326e-07	8.2483e-05	CD8+	SCP
ENSG00000138092.6	18.23	-2.4384	0.56295	-4.33146	1.48126e-05	0.000728408	CD8+	SCP
ENSG00000138166.5	138.788	-1.40905	0.501268	-2.81098	0.00493916	0.0432754	CD8+	SCP
ENSG00000138182.10	280.539	-1.3683	0.370717	-3.69095	0.000223414	0.00520152	CD8+	SCP
ENSG00000138193.10	34.241	1.41705	0.428194	3.30937	0.000935061	0.0138031	CD8+	SCP
ENSG00000138303.13	167.724	0.886493	0.27336	3.24296	0.00118296	0.0162435	CD8+	SCP
ENSG00000138363.10	577.841	0.982137	0.239659	4.09805	4.16643e-05	0.00157983	CD8+	SCP
ENSG00000138376.6	68.3624	-1.36953	0.440782	-3.10705	0.00188963	0.0226468	CD8+	SCP
ENSG00000138382.9	222.943	0.89404	0.268914	3.32463	0.000885354	0.013328	CD8+	SCP
ENSG00000138398.11	1127.95	-0.721332	0.244084	-2.95526	0.00312404	0.0320051	CD8+	SCP
ENSG00000138433.11	537.928	-1.0428	0.346139	-3.01267	0.00258958	0.028142	CD8+	SCP
ENSG00000138449.6	224.3	3.25088	0.471173	6.89954	5.21696e-12	4.82906e-09	CD8+	SCP
ENSG00000138613.9	63.7901	1.28264	0.359828	3.56459	0.000364428	0.00736154	CD8+	SCP
ENSG00000138640.10	154.253	-1.37762	0.456547	-3.01748	0.00254883	0.0278531	CD8+	SCP
ENSG00000138670.12	153.494	2.11566	0.456334	4.6362	3.54865e-06	0.000241738	CD8+	SCP
ENSG00000138674.12	907.902	0.571435	0.178585	3.19979	0.00137527	0.0181402	CD8+	SCP
ENSG00000138688.11	520.931	-1.27934	0.265698	-4.81502	1.47188e-06	0.000121902	CD8+	SCP
ENSG00000138778.7	57.4318	-2.67135	0.526941	-5.06955	3.98764e-07	4.45032e-05	CD8+	SCP
ENSG00000138794.5	149.777	1.6734	0.30587	5.47095	4.47634e-08	8.19067e-06	CD8+	SCP
ENSG00000138795.5	1710.92	1.36951	0.419506	3.26457	0.0010963	0.0154306	CD8+	SCP
ENSG00000139154.10	345.274	0.895576	0.247467	3.61896	0.000295784	0.00638472	CD8+	SCP
ENSG00000139163.11	262.984	1.34248	0.33588	3.99692	6.41725e-05	0.00215313	CD8+	SCP
ENSG00000139190.12	99.9314	-0.887833	0.317431	-2.79693	0.005159	0.0448444	CD8+	SCP
ENSG00000139193.3	703.873	1.5476	0.28611	5.40912	6.33357e-08	1.07167e-05	CD8+	SCP
ENSG00000139211.5	53.1323	1.73399	0.384332	4.51169	6.43142e-06	0.000383352	CD8+	SCP
ENSG00000139610.1	44.5088	2.49845	0.506553	4.93226	8.12841e-07	7.6592e-05	CD8+	SCP
ENSG00000139618.10	75.3547	-1.51219	0.40081	-3.77284	0.0001614	0.00420496	CD8+	SCP
ENSG00000139625.8	41.5932	-1.40084	0.367245	-3.81445	0.000136484	0.00372221	CD8+	SCP
ENSG00000139641.8	918.286	1.20052	0.354559	3.38595	0.00070933	0.011531	CD8+	SCP
ENSG00000139644.8	7571.34	0.976835	0.23425	4.17005	3.04539e-05	0.00125344	CD8+	SCP
ENSG00000139921.8	395.303	0.93415	0.259141	3.60479	0.000312404	0.00661747	CD8+	SCP
ENSG00000140043.7	27.3206	1.45857	0.458729	3.17959	0.00147483	0.0190542	CD8+	SCP
ENSG00000140092.10	194.083	2.99974	0.387658	7.73811	1.00902e-14	1.6437e-11	CD8+	SCP
ENSG00000140367.7	134.849	-1.16166	0.275109	-4.22254	2.4156e-05	0.00106179	CD8+	SCP
ENSG00000140382.10	163.683	1.13216	0.337112	3.35841	0.000783924	0.0123854	CD8+	SCP
ENSG00000140395.4	309.116	0.884956	0.282351	3.13425	0.00172297	0.0212481	CD8+	SCP
ENSG00000140396.8	259.616	-0.753161	0.239351	-3.14668	0.00165133	0.0205444	CD8+	SCP
ENSG00000140443.9	244.963	2.57135	0.493704	5.20827	1.90609e-07	2.53112e-05	CD8+	SCP
ENSG00000140525.13	59.2988	-1.10706	0.377512	-2.93251	0.0033623	0.0335505	CD8+	SCP
ENSG00000140543.9	23.4248	1.57049	0.497863	3.15446	0.00160797	0.0201778	CD8+	SCP
ENSG00000140564.6	54.2137	-1.9145	0.472134	-4.055	5.01352e-05	0.00180947	CD8+	SCP
ENSG00000140678.12	24.3141	-2.17442	0.652163	-3.33416	0.000855561	0.0130837	CD8+	SCP
ENSG00000140718.14	227.983	0.938559	0.273002	3.43792	0.000586208	0.0100925	CD8+	SCP
ENSG00000140848.12	112.385	1.49618	0.389563	3.84066	0.000122702	0.00345258	CD8+	SCP
ENSG00000140941.8	271.218	-1.25237	0.227087	-5.51494	3.48904e-08	6.78643e-06	CD8+	SCP
ENSG00000140948.7	71.1229	-1.43453	0.484569	-2.96042	0.00307218	0.0316801	CD8+	SCP
ENSG00000140988.11	8577.24	-0.68507	0.225609	-3.03653	0.00239315	0.0266264	CD8+	SCP
ENSG00000140990.10	140.101	-1.01731	0.283941	-3.58282	0.000339899	0.0070377	CD8+	SCP
ENSG00000140995.12	101.181	-1.38398	0.433678	-3.19125	0.00141657	0.018462	CD8+	SCP
ENSG00000141002.14	537.523	-1.18494	0.26718	-4.43499	9.20769e-06	0.000513802	CD8+	SCP
ENSG00000141127.10	168.175	1.17384	0.346018	3.39242	0.00069278	0.0113322	CD8+	SCP
ENSG00000141219.11	78.7749	1.24579	0.405004	3.07599	0.00209808	0.0244016	CD8+	SCP
ENSG00000141232.4	3170.78	1.43304	0.419088	3.41943	0.000627535	0.0106525	CD8+	SCP
ENSG00000141367.7	318.488	-0.894337	0.323024	-2.76864	0.00562913	0.0475725	CD8+	SCP
ENSG00000141449.10	22.3279	-1.54125	0.490118	-3.14464	0.0016629	0.0206205	CD8+	SCP
ENSG00000141452.5	91.0157	-1.13156	0.340424	-3.32396	0.000887477	0.0133321	CD8+	SCP
ENSG00000141503.11	70.059	-1.03627	0.353818	-2.92881	0.00340267	0.0338888	CD8+	SCP
ENSG00000141543.5	341.27	-2.21571	0.254994	-8.68926	3.648e-18	1.9135e-14	CD8+	SCP
ENSG00000141551.10	179.884	-1.57767	0.33632	-4.69098	2.71896e-06	0.000196264	CD8+	SCP
ENSG00000141582.10	37.5847	-2.11771	0.417568	-5.07154	3.94602e-07	4.43533e-05	CD8+	SCP
ENSG00000141837.14	32.8171	-2.97714	0.647303	-4.59929	4.23924e-06	0.000279116	CD8+	SCP
ENSG00000142002.12	60.5634	-1.0765	0.33994	-3.16675	0.00154155	0.0196102	CD8+	SCP
ENSG00000142178.7	57.9402	1.77122	0.444963	3.9806	6.8741e-05	0.00226773	CD8+	SCP
ENSG00000142188.12	330.904	1.07165	0.363126	2.95117	0.0031657	0.0322643	CD8+	SCP
ENSG00000142208.11	45.3712	-1.36267	0.437634	-3.11371	0.00184752	0.0223368	CD8+	SCP
ENSG00000142327.7	79.8908	-1.23524	0.393996	-3.13516	0.00171758	0.0211983	CD8+	SCP
ENSG00000142512.10	5.28124	-2.29223	0.689634	-3.32383	0.000887904	0.0133321	CD8+	SCP
ENSG00000142621.15	7.43586	-2.5311	0.689381	-3.67155	0.000241082	0.00552208	CD8+	SCP
ENSG00000142655.8	49.2161	-1.36268	0.482728	-2.82288	0.00475942	0.0422415	CD8+	SCP
ENSG00000142892.10	210.671	1.88803	0.289192	6.52864	6.63688e-11	4.54078e-08	CD8+	SCP
ENSG00000142945.8	17.0121	-2.36625	0.561212	-4.21632	2.48326e-05	0.00108245	CD8+	SCP
ENSG00000143013.8	78.261	-1.37056	0.414531	-3.3063	0.000945373	0.0138772	CD8+	SCP
ENSG00000143110.7	1075.36	1.0515	0.301086	3.49236	0.000478766	0.00878072	CD8+	SCP
ENSG00000143153.8	26.0959	-2.048	0.560183	-3.65595	0.000256236	0.00573548	CD8+	SCP
ENSG00000143228.8	17.8589	-1.93836	0.569216	-3.40532	0.000660861	0.0109977	CD8+	SCP
ENSG00000143314.8	554.003	0.994204	0.340148	2.92286	0.00346834	0.0343256	CD8+	SCP
ENSG00000143315.5	98.8718	1.11029	0.30289	3.66566	0.000246699	0.00559375	CD8+	SCP
ENSG00000143321.14	178.349	-0.771243	0.245226	-3.14503	0.00166068	0.0206091	CD8+	SCP
ENSG00000143369.10	5.5124	-1.89361	0.685563	-2.76213	0.00574255	0.0480852	CD8+	SCP
ENSG00000143376.8	355.236	1.55389	0.404797	3.8387	0.000123689	0.00345258	CD8+	SCP
ENSG00000143382.9	26.9165	-3.93316	0.662384	-5.93788	2.88728e-09	9.48495e-07	CD8+	SCP
ENSG00000143390.13	129.2	1.04152	0.274056	3.80039	0.00014447	0.00389278	CD8+	SCP
ENSG00000143409.11	102.448	2.03189	0.413199	4.91745	8.76777e-07	8.11586e-05	CD8+	SCP
ENSG00000143420.13	938.97	0.54462	0.187751	2.90075	0.00372271	0.036094	CD8+	SCP
ENSG00000143466.9	545.725	0.694405	0.234803	2.9574	0.00310248	0.0319089	CD8+	SCP
ENSG00000143514.12	110.246	-1.65899	0.386881	-4.28812	1.8019e-05	0.000856637	CD8+	SCP
ENSG00000143546.5	914.763	-2.72221	0.659011	-4.13074	3.61591e-05	0.00144426	CD8+	SCP
ENSG00000143575.10	848.184	0.982251	0.212625	4.61965	3.84391e-06	0.000258495	CD8+	SCP
ENSG00000143614.7	384.317	0.887646	0.251912	3.52364	0.000425661	0.00815251	CD8+	SCP
ENSG00000143774.12	290.263	-1.37541	0.264925	-5.19169	2.08399e-07	2.66615e-05	CD8+	SCP
ENSG00000143924.14	642.369	-1.39352	0.351305	-3.9667	7.28746e-05	0.00234556	CD8+	SCP
ENSG00000144136.6	287.192	-1.05248	0.338674	-3.10765	0.0018858	0.0226378	CD8+	SCP
ENSG00000144152.8	67.0201	-1.7806	0.603799	-2.94899	0.00318811	0.0324292	CD8+	SCP
ENSG00000144218.14	25.9819	-2.13863	0.651953	-3.28034	0.00103681	0.0148271	CD8+	SCP
ENSG00000144290.12	38.9795	2.4278	0.642706	3.77747	0.000158429	0.00414816	CD8+	SCP
ENSG00000144381.12	1340.84	0.959273	0.24302	3.9473	7.90361e-05	0.00251764	CD8+	SCP
ENSG00000144468.12	133.816	0.914425	0.322195	2.83811	0.0045382	0.0411921	CD8+	SCP
ENSG00000144524.13	172.104	0.76338	0.274469	2.7813	0.00541414	0.046353	CD8+	SCP
ENSG00000144635.4	143.278	-0.969743	0.273512	-3.54553	0.000391825	0.00770719	CD8+	SCP
ENSG00000144645.9	66.7478	-1.15904	0.405119	-2.86098	0.00422336	0.0391165	CD8+	SCP
ENSG00000144674.12	1051.66	-1.19644	0.24191	-4.94583	7.582e-07	7.36483e-05	CD8+	SCP
ENSG00000144711.9	105.085	-1.49907	0.297038	-5.04674	4.49404e-07	4.84371e-05	CD8+	SCP
ENSG00000144791.5	53.1181	-1.0599	0.357686	-2.9632	0.00304459	0.0314781	CD8+	SCP
ENSG00000145016.9	496.948	1.30696	0.234072	5.58358	2.35613e-08	5.01028e-06	CD8+	SCP
ENSG00000145088.4	78.7665	1.18476	0.394203	3.00546	0.00265181	0.028601	CD8+	SCP
ENSG00000145216.11	169.167	-0.681651	0.24308	-2.80422	0.0050438	0.0440695	CD8+	SCP
ENSG00000145332.9	102.147	0.837149	0.290827	2.87851	0.00399562	0.0377855	CD8+	SCP
ENSG00000145365.10	58.6129	-1.8518	0.536696	-3.45036	0.000559833	0.00980882	CD8+	SCP
ENSG00000145391.9	35.8588	-1.7534	0.589035	-2.97674	0.00291335	0.0304957	CD8+	SCP
ENSG00000145439.7	135.942	1.01134	0.334574	3.02276	0.00250479	0.0274672	CD8+	SCP
ENSG00000145675.10	1197.49	-1.3319	0.397714	-3.34889	0.00081135	0.0127419	CD8+	SCP
ENSG00000145687.11	264.623	1.51431	0.345441	4.38369	1.16688e-05	0.000611653	CD8+	SCP
ENSG00000145700.5	17.7313	1.59574	0.491035	3.24975	0.00115506	0.016	CD8+	SCP
ENSG00000145703.11	536.462	-1.23535	0.310281	-3.98138	6.85164e-05	0.00226507	CD8+	SCP
ENSG00000145781.4	161.404	0.923359	0.261254	3.53433	0.000408813	0.0079687	CD8+	SCP
ENSG00000145782.8	356.121	0.725728	0.198468	3.65664	0.000255539	0.00573548	CD8+	SCP
ENSG00000145901.10	305.034	-1.35352	0.355491	-3.80746	0.000140403	0.00380272	CD8+	SCP
ENSG00000145911.5	6.61987	2.18953	0.650596	3.36542	0.00076426	0.0121479	CD8+	SCP
ENSG00000146067.11	46.3889	-1.354	0.381098	-3.55288	0.000381032	0.00756784	CD8+	SCP
ENSG00000146247.13	916.654	-0.755597	0.183406	-4.11979	3.79214e-05	0.00146978	CD8+	SCP
ENSG00000146410.7	7.14052	-1.86496	0.655442	-2.84535	0.00443624	0.0405864	CD8+	SCP
ENSG00000146476.6	101.355	1.0567	0.303279	3.48427	0.00049349	0.00899833	CD8+	SCP
ENSG00000146670.5	22.3578	-3.35963	0.643721	-5.21908	1.79814e-07	2.43927e-05	CD8+	SCP
ENSG00000146856.10	30.7304	2.42877	0.495396	4.90269	9.45338e-07	8.59875e-05	CD8+	SCP
ENSG00000146904.4	37.7964	2.49974	0.459692	5.43785	5.39263e-08	9.53465e-06	CD8+	SCP
ENSG00000147065.12	5106.23	0.719387	0.251989	2.85483	0.00430601	0.0397416	CD8+	SCP
ENSG00000147130.10	80.6489	1.07806	0.345158	3.12338	0.00178787	0.0218262	CD8+	SCP
ENSG00000147168.8	7723.39	0.899683	0.295952	3.03996	0.00236611	0.0263691	CD8+	SCP
ENSG00000147202.13	84.8421	-1.64975	0.33437	-4.93392	8.05936e-07	7.63988e-05	CD8+	SCP
ENSG00000147257.9	4.71902	1.95826	0.669168	2.92641	0.00342902	0.0340221	CD8+	SCP
ENSG00000147274.10	2519.88	0.774256	0.231664	3.34215	0.000831323	0.0128965	CD8+	SCP
ENSG00000147443.8	206.232	-1.28953	0.352563	-3.65758	0.000254605	0.00573548	CD8+	SCP
ENSG00000147548.12	674.747	-0.607643	0.209031	-2.90696	0.00364966	0.035517	CD8+	SCP
ENSG00000147687.12	171.81	0.978718	0.264015	3.70705	0.000209688	0.00499191	CD8+	SCP
ENSG00000147854.12	146.096	-1.29989	0.281973	-4.60996	4.02748e-06	0.000268266	CD8+	SCP
ENSG00000147894.10	131.833	1.21088	0.416882	2.90461	0.00367714	0.0357623	CD8+	SCP
ENSG00000148337.15	131.355	-1.17607	0.331223	-3.55068	0.000384244	0.00760561	CD8+	SCP
ENSG00000148341.13	31.6878	-1.31213	0.424505	-3.09097	0.00199505	0.0236402	CD8+	SCP
ENSG00000148399.7	50.9152	-1.10793	0.396687	-2.79297	0.00522269	0.0452307	CD8+	SCP
ENSG00000148484.13	823.08	0.761938	0.227644	3.34705	0.000816754	0.0127504	CD8+	SCP
ENSG00000148773.8	86.6735	-2.06765	0.429016	-4.81951	1.43911e-06	0.000119819	CD8+	SCP
ENSG00000148943.7	233.619	1.45879	0.270085	5.40123	6.61845e-08	1.10796e-05	CD8+	SCP
ENSG00000149084.7	119.439	1.32671	0.354439	3.74313	0.000181741	0.00457579	CD8+	SCP
ENSG00000149196.11	468.299	1.25204	0.334932	3.7382	0.000185344	0.00462977	CD8+	SCP
ENSG00000149212.6	256.97	-1.74289	0.521348	-3.34303	0.000828677	0.0128854	CD8+	SCP
ENSG00000149308.12	589.22	0.921038	0.241626	3.81184	0.000137937	0.00375533	CD8+	SCP
ENSG00000149582.11	44.2337	1.5552	0.409798	3.79504	0.00014762	0.00395732	CD8+	SCP
ENSG00000149658.13	80.2174	-1.12194	0.34407	-3.26078	0.00111107	0.0155412	CD8+	SCP
ENSG00000149923.9	142.817	-1.15232	0.311394	-3.70054	0.000215144	0.00509099	CD8+	SCP
ENSG00000150093.14	374.139	-1.48776	0.43995	-3.38165	0.000720514	0.0116766	CD8+	SCP
ENSG00000150337.9	7.74893	-2.17662	0.676864	-3.21574	0.00130106	0.0174988	CD8+	SCP
ENSG00000150347.10	1153.9	-2.01086	0.498591	-4.03309	5.50478e-05	0.00192069	CD8+	SCP
ENSG00000150593.11	1167.88	0.660311	0.206039	3.20478	0.00135165	0.0179615	CD8+	SCP
ENSG00000150636.11	27.247	1.49835	0.496412	3.01835	0.00254153	0.0277926	CD8+	SCP
ENSG00000150756.9	32.1208	1.48013	0.506778	2.92066	0.00349294	0.0344824	CD8+	SCP
ENSG00000150867.9	3040.94	1.57806	0.389332	4.05326	5.05096e-05	0.00181466	CD8+	SCP
ENSG00000150977.9	64.0577	-1.26795	0.394577	-3.21343	0.0013116	0.0175953	CD8+	SCP
ENSG00000151135.5	133.278	1.18996	0.248552	4.78758	1.68802e-06	0.000135977	CD8+	SCP
ENSG00000151208.12	12.4374	-1.98422	0.653525	-3.03618	0.00239597	0.0266264	CD8+	SCP
ENSG00000151320.6	10.1021	2.05162	0.624648	3.28444	0.00102186	0.014685	CD8+	SCP
ENSG00000151413.12	57.8174	1.2202	0.337163	3.61903	0.000295711	0.00638472	CD8+	SCP
ENSG00000151500.10	691.703	0.831122	0.231855	3.58466	0.000337514	0.00700675	CD8+	SCP
ENSG00000151503.8	160.273	-0.71158	0.238071	-2.98894	0.00279951	0.0296056	CD8+	SCP
ENSG00000151553.10	83.6878	-1.81592	0.516146	-3.51822	0.000434451	0.00822686	CD8+	SCP
ENSG00000151692.10	97.1976	1.52681	0.449557	3.39627	0.000683116	0.0112091	CD8+	SCP
ENSG00000151725.7	29.0298	-2.39158	0.617229	-3.8747	0.000106754	0.00313997	CD8+	SCP
ENSG00000151743.6	57.6998	1.25647	0.411283	3.05499	0.0022507	0.025503	CD8+	SCP
ENSG00000151881.10	85.9273	1.19511	0.358789	3.33095	0.000865488	0.0131461	CD8+	SCP
ENSG00000151882.7	128.882	0.917915	0.285095	3.21968	0.00128332	0.0173194	CD8+	SCP
ENSG00000151914.13	51.9211	-2.50385	0.587359	-4.26289	2.01801e-05	0.000931244	CD8+	SCP
ENSG00000151923.13	145.957	-0.765691	0.260882	-2.93501	0.00333541	0.0333829	CD8+	SCP
ENSG00000152022.7	194.091	0.874212	0.265354	3.29451	0.000985931	0.0142992	CD8+	SCP
ENSG00000152253.4	8.33164	-2.53643	0.673104	-3.76825	0.000164394	0.00425478	CD8+	SCP
ENSG00000152256.9	311.646	1.31145	0.337904	3.88111	0.000103979	0.00308137	CD8+	SCP
ENSG00000152270.4	374.647	1.19574	0.223525	5.34948	8.82054e-08	1.388e-05	CD8+	SCP
ENSG00000152492.9	24.117	-3.71167	0.50485	-7.35201	1.95243e-13	2.56028e-10	CD8+	SCP
ENSG00000152520.9	499.431	0.843101	0.255068	3.3054	0.0009484	0.0139087	CD8+	SCP
ENSG00000152558.10	1071.8	0.850772	0.270447	3.14579	0.00165636	0.0205881	CD8+	SCP
ENSG00000152778.7	109.668	1.1621	0.315984	3.6777	0.000235343	0.00542219	CD8+	SCP
ENSG00000152894.10	30.2381	2.28056	0.594784	3.83426	0.00012594	0.00349523	CD8+	SCP
ENSG00000152904.7	291.586	1.20216	0.349219	3.44242	0.000576535	0.00999158	CD8+	SCP
ENSG00000152944.4	140.769	1.028	0.357355	2.87668	0.00401877	0.037872	CD8+	SCP
ENSG00000153066.8	115.353	-1.16615	0.420158	-2.77551	0.00551146	0.0469055	CD8+	SCP
ENSG00000153094.17	85.2482	-1.86853	0.358688	-5.20934	1.89518e-07	2.53112e-05	CD8+	SCP
ENSG00000153130.13	223.834	1.88447	0.268607	7.01572	2.28765e-12	2.2499e-09	CD8+	SCP
ENSG00000153179.7	331.851	0.707347	0.254703	2.77714	0.00548388	0.046787	CD8+	SCP
ENSG00000153283.8	2010.7	1.00735	0.243927	4.1297	3.63239e-05	0.00144486	CD8+	SCP
ENSG00000153487.11	58.8566	-1.11604	0.370311	-3.0138	0.00257996	0.0280763	CD8+	SCP
ENSG00000153898.8	34.4121	-1.69043	0.452565	-3.73521	0.000187562	0.00463339	CD8+	SCP
ENSG00000153914.11	574.989	-1.09292	0.296112	-3.69091	0.000223451	0.00520152	CD8+	SCP
ENSG00000153922.6	760.889	-1.45188	0.392781	-3.69642	0.000218662	0.00515872	CD8+	SCP
ENSG00000154027.14	87.9902	1.54237	0.421879	3.65595	0.000256235	0.00573548	CD8+	SCP
ENSG00000154102.6	59.0553	1.34572	0.412284	3.26407	0.00109825	0.0154442	CD8+	SCP
ENSG00000154153.9	122.983	1.99073	0.377668	5.27113	1.35589e-07	1.93967e-05	CD8+	SCP
ENSG00000154229.7	455.064	1.28366	0.40076	3.20307	0.00135973	0.0180107	CD8+	SCP
ENSG00000154328.11	103.915	1.09995	0.305431	3.60129	0.000316645	0.00665251	CD8+	SCP
ENSG00000154479.8	40.3504	1.97909	0.464426	4.26136	2.03188e-05	0.000932176	CD8+	SCP
ENSG00000154511.7	82.3314	0.913341	0.308411	2.96144	0.003062	0.0315958	CD8+	SCP
ENSG00000154548.8	32.0641	-2.3401	0.647263	-3.61537	0.000299917	0.00645621	CD8+	SCP
ENSG00000154813.5	346.34	1.49129	0.31939	4.6692	3.02373e-06	0.000212112	CD8+	SCP
ENSG00000154814.9	1514.8	1.91652	0.312272	6.13734	8.39169e-10	3.47504e-07	CD8+	SCP
ENSG00000154839.5	12.53	-1.93384	0.681685	-2.83685	0.00455605	0.0412746	CD8+	SCP
ENSG00000154978.8	168.05	-1.19616	0.306444	-3.90336	9.48662e-05	0.00291335	CD8+	SCP
ENSG00000155034.14	42.2808	-2.93447	0.510902	-5.7437	9.263e-09	2.31369e-06	CD8+	SCP
ENSG00000155130.5	4.94997	-2.0199	0.680855	-2.96671	0.00301004	0.031231	CD8+	SCP
ENSG00000155158.16	298.042	1.01172	0.28246	3.58183	0.00034119	0.00705515	CD8+	SCP
ENSG00000155252.12	84.1895	-0.863872	0.297888	-2.89998	0.00373183	0.0361379	CD8+	SCP
ENSG00000155307.13	347.4	-1.58591	0.449073	-3.53151	0.000413189	0.00800732	CD8+	SCP
ENSG00000155465.14	25.9985	-1.49047	0.500142	-2.9801	0.00288155	0.0302294	CD8+	SCP
ENSG00000155542.7	14.7753	1.55203	0.551669	2.81334	0.00490301	0.0430814	CD8+	SCP
ENSG00000155959.6	361.302	1.02744	0.279706	3.6733	0.000239441	0.00550049	CD8+	SCP
ENSG00000155970.7	12.8151	1.85232	0.593947	3.11866	0.00181673	0.022127	CD8+	SCP
ENSG00000156127.6	134.216	-1.33458	0.338609	-3.94137	8.10172e-05	0.00256516	CD8+	SCP
ENSG00000156232.6	411.108	-1.30325	0.410094	-3.17792	0.00148335	0.0191172	CD8+	SCP
ENSG00000156239.7	101.585	1.65815	0.397447	4.17201	3.01926e-05	0.00124701	CD8+	SCP
ENSG00000156253.2	145.283	1.18673	0.369687	3.21009	0.00132693	0.0177405	CD8+	SCP
ENSG00000156345.13	36.4483	2.09149	0.49728	4.20587	2.60078e-05	0.00111212	CD8+	SCP
ENSG00000156384.10	121.402	1.02076	0.314897	3.24155	0.00118883	0.0163016	CD8+	SCP
ENSG00000156398.8	54.0163	0.941641	0.33604	2.80217	0.00507601	0.0442772	CD8+	SCP
ENSG00000156535.9	7.51378	-2.34301	0.684477	-3.42306	0.000619196	0.0105223	CD8+	SCP
ENSG00000156860.11	96.6867	-0.841858	0.290924	-2.89374	0.00380687	0.036641	CD8+	SCP
ENSG00000156970.8	5.49578	-2.30172	0.673794	-3.41606	0.000635353	0.0107159	CD8+	SCP
ENSG00000156976.10	2613.21	1.27785	0.235188	5.43332	5.53142e-08	9.67138e-06	CD8+	SCP
ENSG00000156983.11	82.4332	-0.851806	0.300803	-2.83178	0.00462902	0.0416004	CD8+	SCP
ENSG00000157193.10	28.4408	-1.88223	0.470032	-4.00448	6.21535e-05	0.00210333	CD8+	SCP
ENSG00000157303.6	119.735	1.3219	0.334565	3.95108	7.77983e-05	0.00248323	CD8+	SCP
ENSG00000157538.9	412.103	0.983888	0.241099	4.08085	4.48704e-05	0.00166922	CD8+	SCP
ENSG00000157800.13	61.9804	-1.47587	0.481694	-3.06391	0.00218462	0.0250198	CD8+	SCP
ENSG00000157837.11	139.926	-0.7759	0.26723	-2.9035	0.00369022	0.0358453	CD8+	SCP
ENSG00000157954.10	166.85	-1.18183	0.387885	-3.04685	0.00231255	0.025956	CD8+	SCP
ENSG00000157978.7	530.487	1.87538	0.463933	4.04235	5.2918e-05	0.00187818	CD8+	SCP
ENSG00000158161.11	152.944	1.30857	0.336693	3.88654	0.000101683	0.0030362	CD8+	SCP
ENSG00000158286.8	11.824	-1.94003	0.648318	-2.99241	0.00276788	0.0294095	CD8+	SCP
ENSG00000158402.14	3.73925	-2.11091	0.684672	-3.0831	0.00204859	0.0240213	CD8+	SCP
ENSG00000158470.5	54.9595	-1.39616	0.4666	-2.99219	0.00276983	0.0294103	CD8+	SCP
ENSG00000158545.11	103.152	-1.33434	0.323571	-4.12379	3.72688e-05	0.00146213	CD8+	SCP
ENSG00000158555.10	54.1489	-1.98771	0.577102	-3.44429	0.000572551	0.00996645	CD8+	SCP
ENSG00000158615.8	1034.06	1.13557	0.288302	3.93882	8.18839e-05	0.0025874	CD8+	SCP
ENSG00000158711.9	425.411	0.979483	0.252552	3.87835	0.000105169	0.0031108	CD8+	SCP
ENSG00000158941.12	115.309	-1.04071	0.281738	-3.69389	0.000220851	0.00518335	CD8+	SCP
ENSG00000158966.9	12.0407	1.81336	0.597484	3.035	0.00240538	0.0266692	CD8+	SCP
ENSG00000159131.12	278.38	0.995398	0.23118	4.30572	1.66442e-05	0.000800959	CD8+	SCP
ENSG00000159239.7	40.5578	2.05902	0.417789	4.92837	8.29174e-07	7.7666e-05	CD8+	SCP
ENSG00000159259.7	20.6937	-1.45639	0.514571	-2.83029	0.00465055	0.0416986	CD8+	SCP
ENSG00000159322.13	178.107	-0.728439	0.264329	-2.75581	0.00585478	0.0487723	CD8+	SCP
ENSG00000159339.9	84.4067	2.30634	0.456105	5.05659	4.26814e-07	4.66559e-05	CD8+	SCP
ENSG00000159348.8	185.314	1.54353	0.355357	4.34359	1.40175e-05	0.000698034	CD8+	SCP
ENSG00000159388.5	1317.71	1.51987	0.379535	4.00456	6.21318e-05	0.00210333	CD8+	SCP
ENSG00000159461.10	157.19	-1.3499	0.34961	-3.86116	0.000112851	0.00326438	CD8+	SCP
ENSG00000159496.10	424.219	1.23439	0.259406	4.75853	1.95005e-06	0.000150421	CD8+	SCP
ENSG00000159596.6	138.576	0.807356	0.26058	3.09831	0.0019463	0.0232022	CD8+	SCP
ENSG00000159840.11	262.86	-1.13494	0.258934	-4.38311	1.16998e-05	0.000611653	CD8+	SCP
ENSG00000160131.9	190.666	1.20059	0.2718	4.41717	1.00003e-05	0.000540771	CD8+	SCP
ENSG00000160172.6	12.4386	2.34033	0.580593	4.03093	5.55557e-05	0.00193412	CD8+	SCP
ENSG00000160191.13	31.1155	1.34404	0.44471	3.02227	0.00250885	0.0274925	CD8+	SCP
ENSG00000160216.14	68.0496	-0.841255	0.295526	-2.84663	0.00441842	0.0404705	CD8+	SCP
ENSG00000160294.6	117.726	-0.904746	0.319219	-2.83425	0.0045934	0.0414329	CD8+	SCP
ENSG00000160410.10	56.563	-1.16035	0.377462	-3.07408	0.00211155	0.024432	CD8+	SCP
ENSG00000160570.9	165.571	-0.978831	0.297397	-3.29133	0.000997149	0.0143955	CD8+	SCP
ENSG00000160584.11	143.3	-0.960847	0.321038	-2.99293	0.00276311	0.0293785	CD8+	SCP
ENSG00000160593.13	865.533	1.81273	0.300917	6.02401	1.70145e-09	6.37475e-07	CD8+	SCP
ENSG00000160613.8	1132.7	-0.733578	0.22663	-3.23689	0.0012084	0.0164778	CD8+	SCP
ENSG00000160654.5	8887.15	1.31229	0.313367	4.18769	2.81803e-05	0.00118252	CD8+	SCP
ENSG00000160712.8	315.336	2.14061	0.380542	5.62517	1.8533e-08	4.16622e-06	CD8+	SCP
ENSG00000160783.15	93.3213	-1.22048	0.422414	-2.8893	0.00386105	0.0369122	CD8+	SCP
ENSG00000160796.12	68.1291	-2.12295	0.452022	-4.69657	2.64572e-06	0.000193642	CD8+	SCP
ENSG00000160957.8	3.69198	-1.9196	0.689239	-2.7851	0.00535113	0.0459102	CD8+	SCP
ENSG00000161011.15	158.868	-1.05854	0.303597	-3.48664	0.000489125	0.00892909	CD8+	SCP
ENSG00000161048.7	69.4027	1.20129	0.347821	3.45376	0.000552831	0.00974171	CD8+	SCP
ENSG00000161217.7	74.2756	-0.975722	0.324297	-3.00873	0.0026234	0.0283724	CD8+	SCP
ENSG00000161265.10	303.101	1.04741	0.33641	3.1135	0.00184885	0.0223368	CD8+	SCP
ENSG00000161642.13	3.82595	-1.92	0.688391	-2.78911	0.00528524	0.0455219	CD8+	SCP
ENSG00000161888.7	22.046	-2.60876	0.616138	-4.23405	2.29523e-05	0.00102838	CD8+	SCP
ENSG00000161960.10	460.722	-1.54804	0.488314	-3.17017	0.00152349	0.0194433	CD8+	SCP
ENSG00000162063.8	16.5725	-1.54548	0.523685	-2.95117	0.00316574	0.0322643	CD8+	SCP
ENSG00000162298.12	63.3957	-1.11319	0.347929	-3.19947	0.00137681	0.0181453	CD8+	SCP
ENSG00000162396.5	14.2263	2.67904	0.614437	4.36015	1.29975e-05	0.000666218	CD8+	SCP
ENSG00000162437.10	21.276	-1.50541	0.494217	-3.04605	0.00231872	0.0259696	CD8+	SCP
ENSG00000162599.11	115.543	1.30573	0.410934	3.17747	0.00148567	0.0191314	CD8+	SCP
ENSG00000162600.7	97.5145	1.70669	0.374911	4.55227	5.30699e-06	0.000331392	CD8+	SCP
ENSG00000162664.12	191.536	-1.33155	0.421933	-3.15584	0.00160037	0.0201145	CD8+	SCP
ENSG00000162695.7	344.906	0.999384	0.219051	4.56234	5.05858e-06	0.000319686	CD8+	SCP
ENSG00000162704.11	1177.17	1.03538	0.329277	3.1444	0.00166425	0.020621	CD8+	SCP
ENSG00000162729.9	68.1789	1.10497	0.376024	2.93858	0.00329722	0.033117	CD8+	SCP
ENSG00000162735.14	161.966	1.10118	0.313373	3.51395	0.000441499	0.00833026	CD8+	SCP
ENSG00000162775.10	132.258	-1.0422	0.303041	-3.43912	0.000583602	0.0100587	CD8+	SCP
ENSG00000162777.12	1479.52	1.39657	0.396279	3.5242	0.000424761	0.00815251	CD8+	SCP
ENSG00000162889.6	104.86	-2.23003	0.37334	-5.97318	2.3267e-09	8.32114e-07	CD8+	SCP
ENSG00000162892.11	241.589	1.0584	0.369602	2.86363	0.00418823	0.0389285	CD8+	SCP
ENSG00000162894.7	1065.42	1.26636	0.280518	4.51436	6.35068e-06	0.000379978	CD8+	SCP
ENSG00000162946.16	38.3355	1.44522	0.408493	3.53792	0.000403289	0.00790307	CD8+	SCP
ENSG00000162961.9	548.826	0.860191	0.300233	2.86508	0.00416906	0.0387732	CD8+	SCP
ENSG00000163029.11	119.452	-1.14952	0.347239	-3.31044	0.000931481	0.0137761	CD8+	SCP
ENSG00000163162.4	326.004	-0.895293	0.268599	-3.33319	0.000858565	0.0131042	CD8+	SCP
ENSG00000163220.10	261.875	-2.67266	0.669641	-3.99119	6.57431e-05	0.00219646	CD8+	SCP
ENSG00000163221.7	63.3945	-2.89525	0.567532	-5.10148	3.37008e-07	3.92827e-05	CD8+	SCP
ENSG00000163322.9	70.3127	1.01635	0.315196	3.2245	0.00126193	0.0171188	CD8+	SCP
ENSG00000163328.9	285.776	1.06141	0.276266	3.842	0.000122037	0.00344517	CD8+	SCP
ENSG00000163359.11	15.3141	1.69932	0.498716	3.40739	0.00065588	0.0109564	CD8+	SCP
ENSG00000163421.4	8.96792	-2.35478	0.660125	-3.56717	0.000360864	0.00731772	CD8+	SCP
ENSG00000163466.11	1869.56	-0.939853	0.287631	-3.26757	0.00108477	0.0153231	CD8+	SCP
ENSG00000163545.7	62.1544	1.30848	0.363065	3.60399	0.000313369	0.00662264	CD8+	SCP
ENSG00000163599.10	40.0249	-2.03065	0.632323	-3.21141	0.00132085	0.0176853	CD8+	SCP
ENSG00000163606.6	123.404	1.14683	0.327665	3.50001	0.000465232	0.00863313	CD8+	SCP
ENSG00000163626.12	55.8676	1.2785	0.366539	3.48803	0.000486594	0.0088932	CD8+	SCP
ENSG00000163644.10	618.359	1.17251	0.257126	4.56006	5.11392e-06	0.00032189	CD8+	SCP
ENSG00000163681.10	205.758	-0.773144	0.224324	-3.44655	0.000567785	0.0099054	CD8+	SCP
ENSG00000163703.13	90.8808	1.44282	0.409639	3.52218	0.000428017	0.00816398	CD8+	SCP
ENSG00000163719.14	158.406	-1.0834	0.318451	-3.4021	0.000668708	0.0110533	CD8+	SCP
ENSG00000163808.12	13.4783	-1.77206	0.625478	-2.83314	0.00460933	0.0414471	CD8+	SCP
ENSG00000163864.10	8.78292	2.30962	0.655366	3.52417	0.000424812	0.00815251	CD8+	SCP
ENSG00000163874.8	60.111	-1.34241	0.481048	-2.7906	0.00526112	0.0454386	CD8+	SCP
ENSG00000163950.8	89.7981	-1.23777	0.36021	-3.43624	0.000589845	0.010144	CD8+	SCP
ENSG00000163993.6	7.50339	-2.42278	0.648298	-3.73714	0.000186123	0.00462977	CD8+	SCP
ENSG00000164056.6	34.8461	1.65904	0.551237	3.00966	0.00261538	0.0283637	CD8+	SCP
ENSG00000164096.10	1415.26	0.991631	0.244124	4.06199	4.86564e-05	0.00177647	CD8+	SCP
ENSG00000164104.7	1529.68	-2.05495	0.404404	-5.08144	3.74593e-07	4.30262e-05	CD8+	SCP
ENSG00000164106.3	6.28297	-2.02604	0.688316	-2.94348	0.00324544	0.0328463	CD8+	SCP
ENSG00000164305.13	97.6261	-0.929439	0.332174	-2.79805	0.00514127	0.0447473	CD8+	SCP
ENSG00000164327.8	796.576	-0.979382	0.340316	-2.87786	0.00400388	0.0378181	CD8+	SCP
ENSG00000164430.11	32.245	-1.33079	0.483354	-2.75325	0.00590068	0.0489732	CD8+	SCP
ENSG00000164484.7	10.3286	-2.52333	0.647014	-3.89996	9.621e-05	0.00293403	CD8+	SCP
ENSG00000164494.7	116.632	1.29471	0.278446	4.64976	3.32323e-06	0.000227367	CD8+	SCP
ENSG00000164597.9	179.638	0.955558	0.336103	2.84305	0.00446841	0.0408332	CD8+	SCP
ENSG00000164610.4	44.4928	-1.29592	0.42318	-3.06234	0.00219613	0.0251306	CD8+	SCP
ENSG00000164611.8	134.9	-1.85663	0.481321	-3.85736	0.000114618	0.00330336	CD8+	SCP
ENSG00000164674.11	299.013	-1.01201	0.324694	-3.11681	0.0018282	0.0222151	CD8+	SCP
ENSG00000164713.5	54.8486	-1.30265	0.409176	-3.18359	0.0014546	0.0188237	CD8+	SCP
ENSG00000164733.16	500.866	-1.17514	0.338903	-3.46749	0.000525335	0.00939394	CD8+	SCP
ENSG00000164823.5	47.6145	-1.42669	0.486118	-2.93486	0.00333701	0.0333829	CD8+	SCP
ENSG00000164904.11	12.9128	2.1327	0.638055	3.3425	0.000830259	0.0128965	CD8+	SCP
ENSG00000164938.9	108.227	-2.08874	0.55489	-3.76425	0.000167051	0.00430937	CD8+	SCP
ENSG00000164953.11	51.9082	2.44316	0.431926	5.65642	1.54559e-08	3.52484e-06	CD8+	SCP
ENSG00000165046.8	43.795	1.1031	0.387271	2.84838	0.00439425	0.040343	CD8+	SCP
ENSG00000165071.10	285.979	1.24871	0.382034	3.26859	0.00108084	0.0153066	CD8+	SCP
ENSG00000165168.6	30.3531	-2.96783	0.613417	-4.8382	1.31021e-06	0.000110254	CD8+	SCP
ENSG00000165169.6	348.478	1.03549	0.231913	4.46498	8.00756e-06	0.000461564	CD8+	SCP
ENSG00000165275.5	262.869	0.947076	0.333608	2.83889	0.00452708	0.0411781	CD8+	SCP
ENSG00000165282.9	123.821	0.85061	0.301928	2.81726	0.00484346	0.0427224	CD8+	SCP
ENSG00000165304.3	8.52869	-2.13829	0.688081	-3.10762	0.00188601	0.0226378	CD8+	SCP
ENSG00000165376.6	3.49007	-1.88913	0.685633	-2.75531	0.00586368	0.0488206	CD8+	SCP
ENSG00000165480.11	21.0967	-2.82732	0.672455	-4.20447	2.61695e-05	0.001116	CD8+	SCP
ENSG00000165512.4	115.503	1.05264	0.371114	2.83643	0.00456214	0.041306	CD8+	SCP
ENSG00000165632.7	345.817	-0.642341	0.209823	-3.06134	0.00220348	0.0251808	CD8+	SCP
ENSG00000165678.15	935.663	0.825859	0.254158	3.2494	0.0011565	0.0160059	CD8+	SCP
ENSG00000165801.5	35.7271	1.53343	0.466448	3.28747	0.00101093	0.0145677	CD8+	SCP
ENSG00000165813.12	482.624	-0.813251	0.250727	-3.24357	0.0011804	0.0162361	CD8+	SCP
ENSG00000165923.11	33.1558	1.07015	0.376319	2.84374	0.00445875	0.0407687	CD8+	SCP
ENSG00000165929.8	1509.01	1.22161	0.234657	5.20594	1.93019e-07	2.53112e-05	CD8+	SCP
ENSG00000166004.10	244.158	-0.817781	0.252289	-3.24144	0.00118926	0.0163016	CD8+	SCP
ENSG00000166105.11	31.9192	-1.58296	0.435377	-3.63584	0.000277081	0.0060981	CD8+	SCP
ENSG00000166128.8	326.609	-0.965092	0.322884	-2.98897	0.00279918	0.0296056	CD8+	SCP
ENSG00000166197.12	719.643	0.835832	0.270789	3.08665	0.00202423	0.0238459	CD8+	SCP
ENSG00000166224.12	397.211	1.1571	0.260174	4.4474	8.6916e-06	0.000491982	CD8+	SCP
ENSG00000166295.4	1140.2	0.940021	0.228011	4.1227	3.74453e-05	0.00146213	CD8+	SCP
ENSG00000166341.6	20.129	2.07781	0.609242	3.41049	0.000648473	0.0108673	CD8+	SCP
ENSG00000166347.14	180.921	1.41732	0.309409	4.58074	4.63334e-06	0.000301282	CD8+	SCP
ENSG00000166387.7	62.1506	1.66886	0.435605	3.83114	0.000127551	0.0035213	CD8+	SCP
ENSG00000166411.9	144.223	1.03512	0.292895	3.5341	0.00040917	0.0079687	CD8+	SCP
ENSG00000166444.13	17.4571	-1.48022	0.522205	-2.83455	0.00458896	0.0414297	CD8+	SCP
ENSG00000166451.9	37.162	-1.66089	0.537711	-3.08882	0.00200951	0.0237578	CD8+	SCP
ENSG00000166503.4	24.7492	-1.62443	0.481154	-3.37611	0.000735181	0.0118206	CD8+	SCP
ENSG00000166557.8	100.151	-1.83514	0.345731	-5.308	1.10834e-07	1.65395e-05	CD8+	SCP
ENSG00000166681.9	401.416	1.3725	0.350886	3.91153	9.17141e-05	0.00283539	CD8+	SCP
ENSG00000166716.5	113.657	-1.30891	0.363316	-3.60267	0.00031496	0.00664371	CD8+	SCP
ENSG00000166747.8	239.6	-1.32029	0.328449	-4.01977	5.82558e-05	0.0019972	CD8+	SCP
ENSG00000166750.5	1816.52	1.09002	0.281204	3.87628	0.000106067	0.00313146	CD8+	SCP
ENSG00000166770.6	47.8187	3.3151	0.554748	5.97587	2.28861e-09	8.32114e-07	CD8+	SCP
ENSG00000166803.6	79.5899	-2.34337	0.680668	-3.44274	0.000575845	0.00999158	CD8+	SCP
ENSG00000166848.5	279.555	-1.00857	0.269309	-3.74503	0.000180373	0.00455594	CD8+	SCP
ENSG00000166851.10	21.4005	-1.53884	0.558041	-2.75757	0.0058232	0.048608	CD8+	SCP
ENSG00000166913.8	2453.94	-1.02331	0.320106	-3.19678	0.0013897	0.0182615	CD8+	SCP
ENSG00000166925.4	63.9756	-1.30226	0.419317	-3.10567	0.00189849	0.0227183	CD8+	SCP
ENSG00000166963.8	39.5273	1.2953	0.441472	2.93405	0.00334572	0.0334487	CD8+	SCP
ENSG00000166971.12	242.63	1.49523	0.27758	5.38664	7.17854e-08	1.18907e-05	CD8+	SCP
ENSG00000166974.8	926.161	0.819635	0.246371	3.32683	0.000878397	0.0132653	CD8+	SCP
ENSG00000167034.9	39.4829	2.08825	0.511355	4.08376	4.43135e-05	0.00165241	CD8+	SCP
ENSG00000167085.7	474.36	0.936223	0.215734	4.33972	1.42665e-05	0.000706528	CD8+	SCP
ENSG00000167186.6	243.272	1.48851	0.338143	4.40202	1.07247e-05	0.000570147	CD8+	SCP
ENSG00000167202.7	129.741	-1.22394	0.33354	-3.66954	0.000242991	0.0055416	CD8+	SCP
ENSG00000167220.7	84.2383	1.80106	0.398738	4.51689	6.2754e-06	0.000378351	CD8+	SCP
ENSG00000167258.9	365.827	-0.811085	0.240115	-3.3779	0.000730411	0.0117643	CD8+	SCP
ENSG00000167272.6	406.99	1.08661	0.332273	3.27022	0.00107464	0.0152484	CD8+	SCP
ENSG00000167286.5	6548.55	0.769894	0.273161	2.81847	0.00482537	0.0426106	CD8+	SCP
ENSG00000167378.4	63.4843	1.38696	0.454637	3.05069	0.00228318	0.0257364	CD8+	SCP
ENSG00000167460.10	279.554	-0.932669	0.281096	-3.31797	0.000906729	0.0135297	CD8+	SCP
ENSG00000167508.6	30.072	-1.31436	0.475537	-2.76394	0.00571075	0.0480045	CD8+	SCP
ENSG00000167513.4	19.7343	-1.91117	0.553541	-3.45263	0.000555146	0.00976065	CD8+	SCP
ENSG00000167522.10	910.509	-1.66327	0.301514	-5.51641	3.46003e-08	6.78643e-06	CD8+	SCP
ENSG00000167548.10	268.959	-0.99856	0.264913	-3.76939	0.000163644	0.00424234	CD8+	SCP
ENSG00000167552.9	4617.56	1.68131	0.282816	5.94489	2.76639e-09	9.46346e-07	CD8+	SCP
ENSG00000167565.8	96.0064	1.58662	0.338552	4.68649	2.7793e-06	0.000198796	CD8+	SCP
ENSG00000167613.11	282.484	1.84952	0.43921	4.21101	2.54228e-05	0.00109604	CD8+	SCP
ENSG00000167632.10	107.128	-0.901461	0.322861	-2.7921	0.00523668	0.0452771	CD8+	SCP
ENSG00000167635.7	293.602	0.959655	0.290236	3.30647	0.000944797	0.0138772	CD8+	SCP
ENSG00000167642.8	74.9723	1.46541	0.38791	3.7777	0.000158281	0.00414816	CD8+	SCP
ENSG00000167664.4	53.902	2.32841	0.466786	4.98816	6.09566e-07	6.22865e-05	CD8+	SCP
ENSG00000167670.11	32.8563	-2.02116	0.434393	-4.65283	3.27411e-06	0.000224984	CD8+	SCP
ENSG00000167671.7	51.2611	-1.50594	0.363188	-4.14644	3.37685e-05	0.00137308	CD8+	SCP
ENSG00000167703.10	8.94715	-2.89248	0.627531	-4.6093	4.04036e-06	0.000268266	CD8+	SCP
ENSG00000167881.10	165.075	-0.796685	0.262014	-3.04062	0.00236095	0.0263302	CD8+	SCP
ENSG00000167900.7	64.9902	-1.8915	0.685775	-2.75819	0.0058123	0.0485469	CD8+	SCP
ENSG00000167969.8	25.5359	-1.2567	0.414962	-3.02847	0.00245799	0.0270483	CD8+	SCP
ENSG00000167978.12	915.928	-1.2338	0.258564	-4.77175	1.82634e-06	0.000144419	CD8+	SCP
ENSG00000168000.10	31.0388	1.99064	0.452383	4.40035	1.08076e-05	0.000572622	CD8+	SCP
ENSG00000168060.10	103.655	1.59776	0.389203	4.1052	4.03972e-05	0.0015392	CD8+	SCP
ENSG00000168071.17	62.1546	-1.44791	0.436182	-3.31951	0.000901751	0.0134866	CD8+	SCP
ENSG00000168078.5	4.67634	-2.02728	0.6853	-2.95824	0.00309405	0.031843	CD8+	SCP
ENSG00000168234.8	1165.59	1.08577	0.22807	4.76069	1.92933e-06	0.000150296	CD8+	SCP
ENSG00000168297.11	91.3978	-1.28714	0.363429	-3.54164	0.000397642	0.00781185	CD8+	SCP
ENSG00000168439.12	441.376	0.769518	0.266828	2.88394	0.00392728	0.0373187	CD8+	SCP
ENSG00000168461.8	9.72192	-2.61643	0.644712	-4.05828	4.94347e-05	0.00179241	CD8+	SCP
ENSG00000168661.10	35.3175	1.83579	0.508258	3.61193	0.000303924	0.00653354	CD8+	SCP
ENSG00000168675.14	89.2418	0.914537	0.318546	2.87097	0.00409213	0.0383069	CD8+	SCP
ENSG00000168679.13	22.3361	-1.61941	0.510938	-3.16949	0.00152708	0.0194734	CD8+	SCP
ENSG00000168884.10	52.5223	-1.20025	0.368638	-3.25591	0.00113031	0.0157404	CD8+	SCP
ENSG00000168918.9	466.115	-1.1108	0.262711	-4.22821	2.35558e-05	0.0010471	CD8+	SCP
ENSG00000169021.4	176.628	-1.32355	0.425041	-3.11393	0.00184616	0.0223368	CD8+	SCP
ENSG00000169139.7	412.997	1.02503	0.262964	3.89797	9.70038e-05	0.00294114	CD8+	SCP
ENSG00000169189.12	812.802	0.772705	0.212157	3.64214	0.000270384	0.00598421	CD8+	SCP
ENSG00000169193.7	93.9399	0.839182	0.304752	2.75366	0.00589331	0.048964	CD8+	SCP
ENSG00000169241.13	392.962	0.920027	0.258548	3.55844	0.000373063	0.00748791	CD8+	SCP
ENSG00000169242.7	43.1269	2.35228	0.582033	4.04149	5.31134e-05	0.00187818	CD8+	SCP
ENSG00000169299.9	74.5997	1.00602	0.32712	3.07537	0.00210241	0.024432	CD8+	SCP
ENSG00000169385.2	7.4556	-2.78368	0.68962	-4.03654	5.42446e-05	0.00190601	CD8+	SCP
ENSG00000169499.10	179.945	-0.938161	0.332255	-2.82362	0.00474849	0.042204	CD8+	SCP
ENSG00000169607.8	18.5824	-3.38039	0.652417	-5.18134	2.20303e-07	2.78973e-05	CD8+	SCP
ENSG00000169714.12	4580.5	0.776972	0.20964	3.70622	0.000210379	0.00500079	CD8+	SCP
ENSG00000169718.13	62.2602	-0.932389	0.31958	-2.91755	0.00352795	0.0347361	CD8+	SCP
ENSG00000169733.7	24.3228	-1.77272	0.428441	-4.1376	3.50958e-05	0.00141245	CD8+	SCP
ENSG00000169764.10	716.988	0.912878	0.250367	3.64616	0.000266187	0.00590793	CD8+	SCP
ENSG00000169855.15	13.3581	3.01702	0.632213	4.77217	1.82255e-06	0.000144419	CD8+	SCP
ENSG00000169896.12	84.4331	-1.85971	0.573251	-3.24414	0.00117804	0.0162327	CD8+	SCP
ENSG00000169919.12	82.3713	-0.9967	0.344746	-2.89111	0.00383882	0.0368573	CD8+	SCP
ENSG00000170004.12	429.255	-1.07316	0.318683	-3.36748	0.000758583	0.0120755	CD8+	SCP
ENSG00000170074.15	48.4879	1.34574	0.429437	3.13374	0.00172594	0.0212681	CD8+	SCP
ENSG00000170089.11	78.4597	1.25833	0.414975	3.03231	0.00242692	0.0267992	CD8+	SCP
ENSG00000170092.10	17.9677	-1.53184	0.450183	-3.40272	0.000667194	0.0110515	CD8+	SCP
ENSG00000170160.12	31.9126	2.38308	0.592628	4.02121	5.78988e-05	0.0019972	CD8+	SCP
ENSG00000170260.4	21.5923	-1.4665	0.521303	-2.81314	0.00490607	0.0430814	CD8+	SCP
ENSG00000170275.10	152.009	-0.981674	0.31084	-3.15813	0.00158785	0.0200051	CD8+	SCP
ENSG00000170291.10	213.427	0.951828	0.23677	4.02005	5.81846e-05	0.0019972	CD8+	SCP
ENSG00000170312.11	20.4931	-2.90789	0.657538	-4.42239	9.76166e-06	0.000531521	CD8+	SCP
ENSG00000170345.5	7153.59	1.76442	0.419856	4.20245	2.64045e-05	0.00111995	CD8+	SCP
ENSG00000170425.3	12.2099	1.77973	0.626877	2.83904	0.00452493	0.0411781	CD8+	SCP
ENSG00000170445.8	382.871	0.721865	0.258595	2.79148	0.00524669	0.0453388	CD8+	SCP
ENSG00000170458.9	103.532	-3.52152	0.548103	-6.42494	1.31925e-10	7.6888e-08	CD8+	SCP
ENSG00000170485.12	7.57166	2.26623	0.635711	3.56487	0.00036403	0.00736154	CD8+	SCP
ENSG00000170502.8	117.02	1.20029	0.323769	3.70725	0.00020952	0.00499191	CD8+	SCP
ENSG00000170571.7	501.488	-0.675977	0.226143	-2.98916	0.00279748	0.0296056	CD8+	SCP
ENSG00000170759.10	460.412	-1.37347	0.277036	-4.95773	7.13225e-07	7.05868e-05	CD8+	SCP
ENSG00000170776.15	1859.77	-1.16497	0.26944	-4.32366	1.53462e-05	0.000749962	CD8+	SCP
ENSG00000170854.13	135.774	1.02018	0.305533	3.33901	0.000840786	0.0129712	CD8+	SCP
ENSG00000171051.4	49.8223	-1.93065	0.683318	-2.82541	0.00472203	0.0420997	CD8+	SCP
ENSG00000171097.9	103.122	1.26658	0.367889	3.44284	0.00057564	0.00999158	CD8+	SCP
ENSG00000171159.4	104.311	-1.29007	0.355938	-3.62443	0.000289603	0.0063043	CD8+	SCP
ENSG00000171174.9	32.7017	1.38666	0.484889	2.85974	0.00423982	0.0392227	CD8+	SCP
ENSG00000171204.8	279.604	0.754894	0.272824	2.76696	0.00565817	0.0477086	CD8+	SCP
ENSG00000171219.8	16.0504	-1.82742	0.66003	-2.7687	0.00562808	0.0475725	CD8+	SCP
ENSG00000171241.4	5.96256	-2.19498	0.687977	-3.19048	0.00142037	0.0184871	CD8+	SCP
ENSG00000171291.4	37.0748	1.56832	0.51869	3.02362	0.00249766	0.0274081	CD8+	SCP
ENSG00000171302.12	44.256	-1.52184	0.409138	-3.71962	0.000199524	0.00480693	CD8+	SCP
ENSG00000171310.6	124.683	-1.17102	0.305832	-3.82896	0.000128686	0.00354642	CD8+	SCP
ENSG00000171466.5	120.446	0.863112	0.298567	2.89085	0.00384201	0.0368573	CD8+	SCP
ENSG00000171566.7	322.296	1.22161	0.250161	4.88332	1.04316e-06	9.32683e-05	CD8+	SCP
ENSG00000171791.10	600.932	1.72927	0.381907	4.52798	5.95509e-06	0.000361812	CD8+	SCP
ENSG00000171817.12	58.9246	1.31975	0.379296	3.47947	0.000502408	0.00913976	CD8+	SCP
ENSG00000171840.7	51.6483	-1.28594	0.43732	-2.94051	0.00327676	0.0329687	CD8+	SCP
ENSG00000171843.11	686.825	1.00267	0.275671	3.6372	0.00027562	0.00607446	CD8+	SCP
ENSG00000171848.9	33.4734	-1.82064	0.633137	-2.87559	0.00403278	0.0379167	CD8+	SCP
ENSG00000171862.5	661.47	1.35006	0.237937	5.67402	1.39481e-08	3.22776e-06	CD8+	SCP
ENSG00000172006.7	24.1687	2.10814	0.531102	3.96937	7.20627e-05	0.0023381	CD8+	SCP
ENSG00000172007.5	229.512	1.51144	0.386069	3.91494	9.04251e-05	0.00282223	CD8+	SCP
ENSG00000172115.4	1181.14	1.0104	0.304622	3.31691	0.000910179	0.0135507	CD8+	SCP
ENSG00000172175.8	266.638	-1.01463	0.364153	-2.78627	0.00533186	0.0458047	CD8+	SCP
ENSG00000172243.13	11.6553	-2.47772	0.600095	-4.12889	3.64521e-05	0.00144486	CD8+	SCP
ENSG00000172273.8	196.862	1.26261	0.305787	4.12907	3.64238e-05	0.00144486	CD8+	SCP
ENSG00000172301.6	8.88116	-1.83999	0.603324	-3.04975	0.00229031	0.0257983	CD8+	SCP
ENSG00000172322.9	6.16787	-1.98649	0.687825	-2.88807	0.00387608	0.0369655	CD8+	SCP
ENSG00000172336.4	34.7627	-1.41401	0.4232	-3.34124	0.000834055	0.0129053	CD8+	SCP
ENSG00000172340.10	421.841	0.696077	0.217532	3.19989	0.0013748	0.0181402	CD8+	SCP
ENSG00000172465.9	49.6143	1.66303	0.41205	4.036	5.43699e-05	0.00190601	CD8+	SCP
ENSG00000172653.7	25.226	-1.97079	0.671817	-2.93352	0.00335138	0.033484	CD8+	SCP
ENSG00000172661.13	78.5123	-0.847395	0.286091	-2.96197	0.00305675	0.0315624	CD8+	SCP
ENSG00000172673.6	874.74	1.42386	0.476029	2.99112	0.00277959	0.0294825	CD8+	SCP
ENSG00000172716.12	77.3434	-0.852266	0.280848	-3.03462	0.00240837	0.0266692	CD8+	SCP
ENSG00000172824.10	15.2885	-2.0176	0.576155	-3.50184	0.00046206	0.00861447	CD8+	SCP
ENSG00000172878.9	63.8625	1.46846	0.39756	3.69369	0.000221023	0.00518335	CD8+	SCP
ENSG00000172915.14	44.7977	1.91087	0.418121	4.57015	4.87382e-06	0.000310504	CD8+	SCP
ENSG00000172965.10	163.742	-2.02881	0.51106	-3.96982	7.19278e-05	0.0023381	CD8+	SCP
ENSG00000172985.8	5.93746	2.02658	0.651164	3.11224	0.00185672	0.0224059	CD8+	SCP
ENSG00000172992.7	111.511	0.887021	0.27275	3.25213	0.00114542	0.0158944	CD8+	SCP
ENSG00000173020.6	66.5907	-1.9335	0.373579	-5.1756	2.27175e-07	2.81482e-05	CD8+	SCP
ENSG00000173039.14	200.294	-0.630433	0.222147	-2.83791	0.00454102	0.0411921	CD8+	SCP
ENSG00000173040.8	8.50088	-2.29385	0.644234	-3.56058	0.000370039	0.00745575	CD8+	SCP
ENSG00000173114.8	333.697	2.9207	0.496897	5.87789	4.15534e-09	1.21933e-06	CD8+	SCP
ENSG00000173198.4	103.5	-3.19714	0.579746	-5.51472	3.49327e-08	6.78643e-06	CD8+	SCP
ENSG00000173230.11	891.476	-0.965625	0.239871	-4.0256	5.68307e-05	0.00197414	CD8+	SCP
ENSG00000173272.9	81.6354	-1.15639	0.314723	-3.67433	0.000238476	0.00548634	CD8+	SCP
ENSG00000173334.3	12.241	-2.29786	0.678502	-3.38667	0.000707464	0.0115163	CD8+	SCP
ENSG00000173409.9	65.4054	1.28392	0.381265	3.36753	0.00075844	0.0120755	CD8+	SCP
ENSG00000173436.9	88.6066	0.905892	0.327411	2.76683	0.00566039	0.0477086	CD8+	SCP
ENSG00000173451.2	71.4836	1.20377	0.314856	3.82324	0.000131708	0.00361073	CD8+	SCP
ENSG00000173597.4	44.8644	2.16849	0.530148	4.09035	4.30718e-05	0.00162337	CD8+	SCP
ENSG00000173674.6	291.905	0.855638	0.306738	2.78948	0.0052793	0.0455219	CD8+	SCP
ENSG00000174004.5	8.59357	-1.98052	0.627526	-3.15607	0.00159908	0.0201145	CD8+	SCP
ENSG00000174007.7	55.3165	1.43232	0.420827	3.40359	0.000665074	0.011028	CD8+	SCP
ENSG00000174093.6	55.8155	-3.13709	0.590428	-5.31324	1.07691e-07	1.62944e-05	CD8+	SCP
ENSG00000174173.6	367.02	1.07082	0.24619	4.34956	1.36411e-05	0.000685804	CD8+	SCP
ENSG00000174292.8	27.1182	1.46181	0.466821	3.13142	0.00173966	0.0213869	CD8+	SCP
ENSG00000174371.12	6.93346	-2.39435	0.683406	-3.50355	0.000459098	0.00858001	CD8+	SCP
ENSG00000174437.12	96.5113	-0.80751	0.262669	-3.07425	0.00211036	0.024432	CD8+	SCP
ENSG00000174446.8	269.054	0.975487	0.260824	3.74001	0.00018401	0.00461815	CD8+	SCP
ENSG00000174456.9	64.6989	1.34771	0.351082	3.83873	0.000123673	0.00345258	CD8+	SCP
ENSG00000174500.8	167.137	1.28805	0.344587	3.73796	0.000185523	0.00462977	CD8+	SCP
ENSG00000174501.10	1289.99	-1.13331	0.280871	-4.035	5.46027e-05	0.0019094	CD8+	SCP
ENSG00000174775.12	21.7489	-1.48972	0.474018	-3.14274	0.00167373	0.0207058	CD8+	SCP
ENSG00000174796.8	109.03	0.926208	0.277683	3.33549	0.00085149	0.0130722	CD8+	SCP
ENSG00000174799.6	128.977	-0.867046	0.259455	-3.3418	0.000832367	0.0128965	CD8+	SCP
ENSG00000174807.3	39.3614	2.5968	0.593663	4.37421	1.21876e-05	0.000628799	CD8+	SCP
ENSG00000175063.12	22.2255	-2.13047	0.673033	-3.16548	0.00154827	0.0196481	CD8+	SCP
ENSG00000175265.13	80.5565	-1.48614	0.330371	-4.49838	6.8472e-06	0.000403549	CD8+	SCP
ENSG00000175305.12	9.24368	-2.47021	0.629161	-3.92619	8.63019e-05	0.00271609	CD8+	SCP
ENSG00000175416.8	71.2529	-1.10345	0.310437	-3.55452	0.000378674	0.00755237	CD8+	SCP
ENSG00000175467.10	145.414	-1.01379	0.282542	-3.5881	0.000333096	0.00693334	CD8+	SCP
ENSG00000175489.9	12.3656	-1.98974	0.676388	-2.94171	0.003264	0.0329246	CD8+	SCP
ENSG00000175634.10	86.7566	-1.34406	0.396537	-3.3895	0.000700202	0.0114299	CD8+	SCP
ENSG00000175779.1	11.606	-1.80249	0.640088	-2.81601	0.00486241	0.0428536	CD8+	SCP
ENSG00000175826.7	149.571	-0.702474	0.238303	-2.94781	0.00320029	0.0324901	CD8+	SCP
ENSG00000175854.7	152.235	0.89517	0.324639	2.75743	0.00582579	0.048608	CD8+	SCP
ENSG00000175906.4	58.7168	1.96798	0.456689	4.30923	1.63823e-05	0.000790774	CD8+	SCP
ENSG00000176095.7	78.4209	-0.945311	0.316665	-2.98521	0.0028338	0.0298879	CD8+	SCP
ENSG00000176102.7	112.363	1.00994	0.311389	3.24334	0.00118139	0.0162361	CD8+	SCP
ENSG00000176208.4	91.9815	-1.13437	0.3427	-3.31009	0.000932674	0.0137808	CD8+	SCP
ENSG00000176222.7	9.20552	2.16782	0.651427	3.3278	0.000875343	0.0132434	CD8+	SCP
ENSG00000176293.15	14.329	1.9414	0.620656	3.12798	0.00176015	0.0215714	CD8+	SCP
ENSG00000176340.3	194.884	-1.30357	0.346429	-3.76288	0.000167967	0.0043259	CD8+	SCP
ENSG00000176386.4	94.74	1.17932	0.30301	3.892	9.94211e-05	0.00299123	CD8+	SCP
ENSG00000176597.7	9.52813	-2.31323	0.656999	-3.52091	0.000430068	0.00818992	CD8+	SCP
ENSG00000176853.11	63.9604	-1.17982	0.397588	-2.96744	0.00300291	0.0311906	CD8+	SCP
ENSG00000176915.10	169.914	-1.08615	0.277565	-3.91316	9.10978e-05	0.00282266	CD8+	SCP
ENSG00000176978.9	79.2677	-1.64301	0.324421	-5.06444	4.09593e-07	4.53898e-05	CD8+	SCP
ENSG00000177105.9	865.486	-0.903025	0.289949	-3.11443	0.001843	0.022326	CD8+	SCP
ENSG00000177169.5	23.3669	-1.59333	0.494276	-3.22357	0.00126605	0.0171598	CD8+	SCP
ENSG00000177238.9	4.23952	-1.90659	0.663126	-2.87515	0.00403836	0.0379167	CD8+	SCP
ENSG00000177548.8	20.3292	-1.30093	0.46329	-2.80802	0.00498464	0.0435769	CD8+	SCP
ENSG00000177565.11	560.321	0.78016	0.215233	3.62472	0.00028927	0.0063043	CD8+	SCP
ENSG00000177575.8	8.08679	-2.71054	0.681105	-3.97963	6.90234e-05	0.00227193	CD8+	SCP
ENSG00000177683.9	205.822	1.56344	0.359838	4.34486	1.39368e-05	0.000696218	CD8+	SCP
ENSG00000177697.13	41.0451	-1.18453	0.395086	-2.99815	0.00271623	0.0290766	CD8+	SCP
ENSG00000178035.7	1005	0.965275	0.251598	3.83658	0.00012476	0.00347472	CD8+	SCP
ENSG00000178127.8	62.5447	-1.54152	0.553539	-2.78484	0.0053554	0.0459102	CD8+	SCP
ENSG00000178252.13	321.777	1.15819	0.376223	3.07846	0.00208075	0.0242787	CD8+	SCP
ENSG00000178307.5	151.43	-1.1506	0.406033	-2.83376	0.00460034	0.0414329	CD8+	SCP
ENSG00000178607.11	228.673	-1.28863	0.409018	-3.15056	0.0016296	0.0203197	CD8+	SCP
ENSG00000178732.4	24.8695	1.4708	0.475741	3.09159	0.00199085	0.0236402	CD8+	SCP
ENSG00000178741.7	101.068	-1.03264	0.338826	-3.04772	0.00230588	0.0258996	CD8+	SCP
ENSG00000178802.13	463.222	1.10206	0.276234	3.98959	6.61863e-05	0.00220192	CD8+	SCP
ENSG00000178950.12	68.6641	-1.72725	0.392075	-4.40541	1.05582e-05	0.000565293	CD8+	SCP
ENSG00000178974.5	72.533	-1.03937	0.361252	-2.87713	0.00401312	0.037872	CD8+	SCP
ENSG00000179091.4	113.929	-1.2317	0.290238	-4.24374	2.19821e-05	0.000996858	CD8+	SCP
ENSG00000179151.7	248.085	1.69835	0.440744	3.85338	0.000116498	0.00333312	CD8+	SCP
ENSG00000179152.14	60.783	1.44206	0.393945	3.66056	0.000251664	0.00568992	CD8+	SCP
ENSG00000179456.9	65.6677	1.2623	0.448038	2.81739	0.00484164	0.0427224	CD8+	SCP
ENSG00000179523.4	123.607	0.887155	0.320185	2.77075	0.00559266	0.047366	CD8+	SCP
ENSG00000179583.13	13.3969	-1.68574	0.60684	-2.7779	0.00547115	0.0467394	CD8+	SCP
ENSG00000179862.5	20.2303	1.74016	0.494993	3.51552	0.00043889	0.00829096	CD8+	SCP
ENSG00000179934.5	22.0422	-2.32438	0.652782	-3.56072	0.000369833	0.00745575	CD8+	SCP
ENSG00000180071.14	62.2419	-2.11065	0.677328	-3.11614	0.00183237	0.0222486	CD8+	SCP
ENSG00000180423.4	154.541	1.37904	0.354088	3.89463	9.83502e-05	0.00296482	CD8+	SCP
ENSG00000180611.6	50.1203	1.48446	0.536269	2.76813	0.00563786	0.0476207	CD8+	SCP
ENSG00000180730.4	26.0773	2.86742	0.607534	4.71976	2.36119e-06	0.000178633	CD8+	SCP
ENSG00000181016.5	13.8265	-2.31702	0.668868	-3.4641	0.000532017	0.00948111	CD8+	SCP
ENSG00000181035.9	42.9265	-1.43493	0.405329	-3.54017	0.000399872	0.00784587	CD8+	SCP
ENSG00000181218.4	18.3242	-1.6924	0.563605	-3.00281	0.00267496	0.0287824	CD8+	SCP
ENSG00000181222.10	860.001	-1.12921	0.399773	-2.82464	0.00473339	0.0421532	CD8+	SCP
ENSG00000181322.9	12.5235	-1.72006	0.570502	-3.015	0.00256983	0.0280047	CD8+	SCP
ENSG00000181523.8	57.1164	-1.43899	0.427958	-3.36245	0.000772534	0.0122546	CD8+	SCP
ENSG00000181555.15	686.55	-0.824248	0.258295	-3.19111	0.00141726	0.018462	CD8+	SCP
ENSG00000181652.14	63.9332	2.23334	0.440279	5.07256	3.92506e-07	4.43533e-05	CD8+	SCP
ENSG00000181666.13	150.737	0.896772	0.262656	3.41425	0.000639579	0.0107641	CD8+	SCP
ENSG00000181690.3	50.5934	2.61182	0.478863	5.45421	4.91909e-08	8.89732e-06	CD8+	SCP
ENSG00000181754.6	68.7239	1.87048	0.453298	4.12639	3.685e-05	0.00145331	CD8+	SCP
ENSG00000181852.13	190.512	0.913177	0.266144	3.43113	0.000601063	0.0102808	CD8+	SCP
ENSG00000182010.6	99.0784	-2.50715	0.679033	-3.69224	0.000222285	0.00519745	CD8+	SCP
ENSG00000182013.13	11.4227	2.02103	0.668166	3.02475	0.00248842	0.0273389	CD8+	SCP
ENSG00000182054.5	138.514	-1.44319	0.296477	-4.8678	1.12846e-06	9.75685e-05	CD8+	SCP
ENSG00000182093.10	92.8747	1.29467	0.368636	3.51206	0.000444649	0.00837964	CD8+	SCP
ENSG00000182095.10	33.2442	-1.41315	0.488509	-2.89279	0.00381843	0.0367054	CD8+	SCP
ENSG00000182107.5	18.6088	2.45403	0.554538	4.42536	9.62825e-06	0.000528931	CD8+	SCP
ENSG00000182141.5	208.32	0.730582	0.262349	2.78477	0.00535658	0.0459102	CD8+	SCP
ENSG00000182150.11	263.892	1.18434	0.280423	4.2234	2.40641e-05	0.00106071	CD8+	SCP
ENSG00000182173.8	66.5446	-1.51194	0.32092	-4.71126	2.46195e-06	0.000183882	CD8+	SCP
ENSG00000182405.4	54.2587	1.05664	0.362263	2.91678	0.00353663	0.0347361	CD8+	SCP
ENSG00000182446.9	176.726	-0.9214	0.326225	-2.82444	0.0047364	0.0421561	CD8+	SCP
ENSG00000182511.7	6.35831	-2.17857	0.682475	-3.19216	0.00141213	0.0184409	CD8+	SCP
ENSG00000182512.4	54.4963	-1.18791	0.342391	-3.46944	0.000521542	0.00935802	CD8+	SCP
ENSG00000182551.9	74.7463	-1.21835	0.440425	-2.76631	0.00566946	0.0477339	CD8+	SCP
ENSG00000182578.9	23.0483	-1.92407	0.617313	-3.11685	0.00182795	0.0222151	CD8+	SCP
ENSG00000182749.5	37.7363	1.66918	0.411231	4.05899	4.9285e-05	0.0017911	CD8+	SCP
ENSG00000182796.8	60.3708	1.57956	0.397	3.97875	6.92784e-05	0.00227193	CD8+	SCP
ENSG00000182866.12	2840.28	0.767575	0.276082	2.78024	0.00543186	0.0464542	CD8+	SCP
ENSG00000182903.11	221.134	1.05467	0.286097	3.6864	0.00022745	0.00526679	CD8+	SCP
ENSG00000182934.7	933.012	0.790756	0.219143	3.6084	0.000308093	0.00659184	CD8+	SCP
ENSG00000182952.4	232.816	0.776708	0.276277	2.81133	0.00493368	0.0432515	CD8+	SCP
ENSG00000182979.13	4.02596	-2.01081	0.678114	-2.9653	0.00302389	0.0313259	CD8+	SCP
ENSG00000182983.10	13.2042	2.06122	0.618677	3.33166	0.000863295	0.0131381	CD8+	SCP
ENSG00000183255.7	90.9324	-1.24512	0.359823	-3.46038	0.000539421	0.00955892	CD8+	SCP
ENSG00000183401.7	38.2585	-1.04799	0.362186	-2.89353	0.00380939	0.036641	CD8+	SCP
ENSG00000183431.7	839.433	0.783431	0.239128	3.2762	0.00105214	0.0149833	CD8+	SCP
ENSG00000183473.5	18.101	1.59527	0.565965	2.81867	0.00482226	0.042607	CD8+	SCP
ENSG00000183495.9	167.651	-1.10084	0.26767	-4.11267	3.91107e-05	0.00150566	CD8+	SCP
ENSG00000183617.4	272.762	-1.19855	0.361683	-3.31383	0.000920284	0.0136362	CD8+	SCP
ENSG00000183684.6	58.5397	-1.19407	0.38789	-3.07837	0.00208134	0.0242787	CD8+	SCP
ENSG00000183691.4	83.9243	3.42279	0.511749	6.68842	2.25588e-11	1.77493e-08	CD8+	SCP
ENSG00000183696.9	282.343	-1.31846	0.240012	-5.49331	3.94459e-08	7.48707e-06	CD8+	SCP
ENSG00000183813.6	53.0002	-3.72008	0.627271	-5.93058	3.01874e-09	9.48495e-07	CD8+	SCP
ENSG00000183921.5	44.4467	1.36326	0.466876	2.91995	0.00350085	0.0345171	CD8+	SCP
ENSG00000183955.8	107.712	-0.898694	0.305364	-2.94302	0.00325023	0.0328674	CD8+	SCP
ENSG00000184007.13	1572	-0.519478	0.183652	-2.8286	0.00467525	0.0417926	CD8+	SCP
ENSG00000184068.2	152.204	1.05624	0.289923	3.64316	0.000269311	0.00596885	CD8+	SCP
ENSG00000184216.7	81.9994	-1.54632	0.32143	-4.81075	1.50365e-06	0.000123237	CD8+	SCP
ENSG00000184220.6	215.112	0.84486	0.245892	3.43589	0.000590604	0.010146	CD8+	SCP
ENSG00000184260.4	100.604	-1.17758	0.312348	-3.7701	0.000163185	0.00423742	CD8+	SCP
ENSG00000184293.3	19.0908	-1.74937	0.468403	-3.73476	0.000187893	0.0046343	CD8+	SCP
ENSG00000184384.9	368.479	0.968961	0.288122	3.36302	0.000770949	0.0122418	CD8+	SCP
ENSG00000184545.6	15.1994	-1.69057	0.536345	-3.15201	0.00162149	0.0202989	CD8+	SCP
ENSG00000184613.6	1018.02	2.36452	0.335802	7.04143	1.90274e-12	1.9961e-09	CD8+	SCP
ENSG00000184661.9	6.50044	-2.462	0.661719	-3.72061	0.000198744	0.00479896	CD8+	SCP
ENSG00000184730.6	43.1004	-1.50691	0.540226	-2.7894	0.00528053	0.0455219	CD8+	SCP
ENSG00000184743.8	303.747	1.16683	0.287706	4.05563	4.99987e-05	0.00180869	CD8+	SCP
ENSG00000184863.6	255.694	-1.01146	0.305096	-3.31521	0.000915735	0.0136042	CD8+	SCP
ENSG00000184867.9	13.6916	1.89705	0.601593	3.15338	0.00161394	0.0202366	CD8+	SCP
ENSG00000184900.11	137.743	-1.14309	0.374493	-3.05238	0.00227035	0.0256839	CD8+	SCP
ENSG00000184903.5	88.9883	1.12991	0.375934	3.0056	0.00265056	0.028601	CD8+	SCP
ENSG00000184922.9	462.813	-1.20099	0.311831	-3.8514	0.000117445	0.00335412	CD8+	SCP
ENSG00000185049.8	52.4329	-1.3355	0.459145	-2.90867	0.00362975	0.0354109	CD8+	SCP
ENSG00000185122.6	32.1987	-1.33015	0.397392	-3.34721	0.000816288	0.0127504	CD8+	SCP
ENSG00000185158.8	105.064	-1.63016	0.459321	-3.54906	0.000386609	0.00763322	CD8+	SCP
ENSG00000185187.8	96.1921	-1.10415	0.364016	-3.03325	0.00241932	0.0267348	CD8+	SCP
ENSG00000185215.4	14.4505	-2.34337	0.665694	-3.5202	0.000431224	0.00818992	CD8+	SCP
ENSG00000185220.7	38.6459	1.69387	0.52697	3.21436	0.00130735	0.0175534	CD8+	SCP
ENSG00000185262.7	216.321	-1.18802	0.365879	-3.24702	0.0011662	0.0161118	CD8+	SCP
ENSG00000185272.9	35.6666	2.22177	0.42554	5.22107	1.77893e-07	2.4342e-05	CD8+	SCP
ENSG00000185442.8	41.8277	1.89649	0.469729	4.03742	5.40434e-05	0.00190601	CD8+	SCP
ENSG00000185477.4	344.743	-1.92173	0.386487	-4.9723	6.61634e-07	6.67402e-05	CD8+	SCP
ENSG00000185596.12	34.7566	-1.21941	0.412582	-2.95557	0.00312096	0.0320051	CD8+	SCP
ENSG00000185658.9	469.736	-0.735475	0.223998	-3.2834	0.00102563	0.0147136	CD8+	SCP
ENSG00000185808.9	122.137	1.18295	0.330783	3.57622	0.000348593	0.00714253	CD8+	SCP
ENSG00000185875.8	35.1726	1.61051	0.479525	3.35856	0.00078349	0.0123854	CD8+	SCP
ENSG00000185946.11	601.268	-0.670219	0.243408	-2.75348	0.00589646	0.048964	CD8+	SCP
ENSG00000186017.10	57.3495	1.48641	0.351928	4.22361	2.40421e-05	0.00106071	CD8+	SCP
ENSG00000186026.6	38.8694	1.70735	0.48303	3.53466	0.0004083	0.0079687	CD8+	SCP
ENSG00000186056.5	14.9564	1.8141	0.556824	3.25794	0.00112226	0.0156559	CD8+	SCP
ENSG00000186104.6	127.806	0.863193	0.313409	2.75421	0.00588342	0.0489332	CD8+	SCP
ENSG00000186231.12	50.9072	1.73727	0.410807	4.22891	2.34827e-05	0.00104681	CD8+	SCP
ENSG00000186594.8	65.8891	-1.77598	0.402539	-4.41194	1.02447e-05	0.000552089	CD8+	SCP
ENSG00000186687.11	331.241	1.73766	0.300303	5.78635	7.19314e-09	1.88652e-06	CD8+	SCP
ENSG00000186818.8	6.20315	-2.57508	0.686587	-3.75056	0.000176444	0.00447482	CD8+	SCP
ENSG00000186854.6	942.327	1.72454	0.333135	5.17671	2.25834e-07	2.81482e-05	CD8+	SCP
ENSG00000187051.4	77.1587	-1.04662	0.294188	-3.55767	0.000374161	0.00749084	CD8+	SCP
ENSG00000187116.9	14.7356	-2.82853	0.667247	-4.2391	2.24421e-05	0.00101196	CD8+	SCP
ENSG00000187164.13	5.71933	-1.9158	0.678512	-2.82353	0.00474983	0.042204	CD8+	SCP
ENSG00000187555.10	555.17	-0.944007	0.300293	-3.14361	0.00166875	0.0206605	CD8+	SCP
ENSG00000187609.11	11.5461	-1.5971	0.567993	-2.81183	0.00492601	0.0432083	CD8+	SCP
ENSG00000187951.6	27.7424	-1.72809	0.504261	-3.42699	0.000610322	0.0104035	CD8+	SCP
ENSG00000188163.6	11.7068	-2.67685	0.687944	-3.89109	9.97965e-05	0.00299123	CD8+	SCP
ENSG00000188206.5	28.3807	-1.24985	0.417865	-2.99103	0.00278038	0.0294825	CD8+	SCP
ENSG00000188229.5	243.893	-1.61054	0.369616	-4.35733	1.31659e-05	0.000672538	CD8+	SCP
ENSG00000188234.9	6.84572	1.83105	0.645084	2.83847	0.00453303	0.0411921	CD8+	SCP
ENSG00000188305.4	33.97	-2.43976	0.569481	-4.28418	1.83411e-05	0.00086412	CD8+	SCP
ENSG00000188321.9	55.9068	1.43112	0.495058	2.89081	0.00384245	0.0368573	CD8+	SCP
ENSG00000188404.4	6618.34	1.65743	0.334273	4.9583	7.11122e-07	7.05868e-05	CD8+	SCP
ENSG00000188486.3	33.0729	-1.5767	0.531928	-2.96412	0.00303553	0.0314257	CD8+	SCP
ENSG00000188677.10	46.6722	-1.09894	0.393023	-2.79612	0.00517202	0.0449155	CD8+	SCP
ENSG00000188868.9	75.1027	1.16941	0.401434	2.91308	0.00357883	0.0350522	CD8+	SCP
ENSG00000188971.4	404.352	1.0199	0.304029	3.35461	0.00079476	0.0125314	CD8+	SCP
ENSG00000188994.8	750.414	-1.33183	0.306905	-4.33954	1.42778e-05	0.000706528	CD8+	SCP
ENSG00000189046.6	53.8797	1.17134	0.407598	2.87375	0.00405632	0.0380621	CD8+	SCP
ENSG00000189091.8	608.725	0.810078	0.233552	3.46851	0.000523345	0.00936901	CD8+	SCP
ENSG00000189136.4	25.8894	-1.53558	0.486134	-3.15877	0.00158439	0.0200051	CD8+	SCP
ENSG00000189144.9	99.6717	1.78113	0.354463	5.02489	5.03733e-07	5.2495e-05	CD8+	SCP
ENSG00000189159.11	210.717	-1.30379	0.33422	-3.90097	9.58063e-05	0.0029274	CD8+	SCP
ENSG00000189241.6	1461.8	1.69128	0.406097	4.16471	3.11751e-05	0.00127753	CD8+	SCP
ENSG00000189319.9	68.2328	-1.7144	0.366992	-4.6715	2.99007e-06	0.000211945	CD8+	SCP
ENSG00000196074.8	52.875	-1.3449	0.475495	-2.82841	0.00467792	0.0417926	CD8+	SCP
ENSG00000196139.7	27.0947	-2.10113	0.498059	-4.21863	2.45794e-05	0.00107738	CD8+	SCP
ENSG00000196154.7	5320.33	-1.35396	0.331407	-4.0855	4.39818e-05	0.00164678	CD8+	SCP
ENSG00000196172.8	75.6829	1.96933	0.340034	5.79156	6.97349e-09	1.85991e-06	CD8+	SCP
ENSG00000196177.8	123.846	1.22731	0.319726	3.83862	0.000123728	0.00345258	CD8+	SCP
ENSG00000196209.8	3.57383	-2.06314	0.685679	-3.00891	0.00262188	0.0283724	CD8+	SCP
ENSG00000196235.9	696.865	-0.864386	0.241645	-3.5771	0.000347432	0.00713537	CD8+	SCP
ENSG00000196268.7	239.376	0.876839	0.234685	3.73624	0.00018679	0.00462977	CD8+	SCP
ENSG00000196284.9	325.257	1.22463	0.327254	3.74215	0.000182455	0.00458644	CD8+	SCP
ENSG00000196329.6	2055.48	1.03279	0.306499	3.36965	0.000752635	0.012036	CD8+	SCP
ENSG00000196387.5	52.5144	1.34523	0.459849	2.92536	0.00344057	0.0341152	CD8+	SCP
ENSG00000196396.5	174.684	-0.948652	0.284458	-3.33495	0.000853152	0.0130722	CD8+	SCP
ENSG00000196459.9	507.365	0.725958	0.261622	2.77483	0.00552298	0.0469528	CD8+	SCP
ENSG00000196465.6	61.4634	-1.46854	0.425727	-3.44949	0.000561639	0.00981995	CD8+	SCP
ENSG00000196498.9	115.025	-1.98587	0.408999	-4.85545	1.20117e-06	0.000101621	CD8+	SCP
ENSG00000196504.11	1310.91	-0.881124	0.305929	-2.88016	0.00397476	0.0376561	CD8+	SCP
ENSG00000196532.4	18.6218	-2.02686	0.594748	-3.40793	0.000654583	0.0109463	CD8+	SCP
ENSG00000196535.10	63.2379	-1.30511	0.419507	-3.11105	0.00186421	0.0224447	CD8+	SCP
ENSG00000196636.7	258.998	1.16366	0.267273	4.35382	1.33788e-05	0.000679125	CD8+	SCP
ENSG00000196642.11	73.698	-1.60147	0.428656	-3.73604	0.000186941	0.00462977	CD8+	SCP
ENSG00000196743.4	125.116	0.953521	0.346505	2.75183	0.00592637	0.0491346	CD8+	SCP
ENSG00000196747.3	30.0628	-2.07529	0.565498	-3.66985	0.000242696	0.0055416	CD8+	SCP
ENSG00000196782.8	16.0918	1.9502	0.521847	3.7371	0.000186152	0.00462977	CD8+	SCP
ENSG00000196843.11	71.3002	-1.80272	0.380763	-4.73449	2.19604e-06	0.000166941	CD8+	SCP
ENSG00000196961.8	53.8491	-1.02531	0.351273	-2.91885	0.00351328	0.034618	CD8+	SCP
ENSG00000196981.2	34.4042	1.0364	0.376865	2.75006	0.00595845	0.0493367	CD8+	SCP
ENSG00000197013.5	242.267	1.42542	0.268186	5.31505	1.06626e-07	1.62899e-05	CD8+	SCP
ENSG00000197044.6	42.8916	1.27802	0.438115	2.91709	0.00353317	0.0347361	CD8+	SCP
ENSG00000197056.5	106.818	1.11418	0.373259	2.985	0.00283576	0.0298885	CD8+	SCP
ENSG00000197102.6	735.37	-0.82117	0.256316	-3.20374	0.00135654	0.0179836	CD8+	SCP
ENSG00000197147.8	89.028	-1.54151	0.535456	-2.87888	0.00399095	0.0377641	CD8+	SCP
ENSG00000197249.8	128.368	-2.11602	0.682577	-3.10005	0.00193489	0.0231013	CD8+	SCP
ENSG00000197275.8	11.4154	1.91333	0.596415	3.20805	0.00133636	0.0178061	CD8+	SCP
ENSG00000197279.3	28.7742	1.46069	0.523065	2.79256	0.00522929	0.045263	CD8+	SCP
ENSG00000197405.3	17.8686	-2.23522	0.599471	-3.72866	0.000192504	0.0046965	CD8+	SCP
ENSG00000197442.8	99.444	-1.17803	0.327806	-3.59367	0.00032605	0.00680467	CD8+	SCP
ENSG00000197530.8	20.4967	-1.37436	0.461721	-2.97659	0.00291469	0.0304957	CD8+	SCP
ENSG00000197535.10	266.133	-0.964907	0.295023	-3.27061	0.00107314	0.0152409	CD8+	SCP
ENSG00000197568.9	91.6911	1.17889	0.374105	3.15123	0.00162585	0.0203029	CD8+	SCP
ENSG00000197601.8	84.5801	-1.06893	0.299153	-3.57318	0.000352674	0.00721675	CD8+	SCP
ENSG00000197629.5	18.0373	-2.14009	0.669884	-3.19472	0.00139965	0.0183235	CD8+	SCP
ENSG00000197635.5	283.226	1.01664	0.339062	2.9984	0.00271399	0.0290724	CD8+	SCP
ENSG00000197697.3	11.493	-1.75413	0.552624	-3.17418	0.0015026	0.0192862	CD8+	SCP
ENSG00000197713.10	90.9911	1.23165	0.334133	3.68612	0.000227701	0.00526679	CD8+	SCP
ENSG00000197747.4	573.324	-1.23319	0.285422	-4.32059	1.55614e-05	0.000758125	CD8+	SCP
[truncated: 751 more rows]

## Sheet: Diff regulated GO terms
GO term	CD4_SCP_qval_greater	CD4_SCP_qval_less	CD4_WK2_qval_greater	CD4_WK2_qval_less	CD8_SCP_qval_greater	CD8_SCP_qval_less	CD8_WK2_qval_greater	CD8_WK2_qval_less
GO:0000070 mitotic sister chromatid segregation	1	0.162894	0.537759	0.999998	1	0.00302614	0.645366	0.999974
GO:0000075 cell cycle checkpoint	1	0.115173	0.262841	0.999998	1	0.0297134	0.613024	0.999974
GO:0000082 G1/S transition of mitotic cell cycle	1	0.469601	0.00858214	0.999998	1	0.109452	0.198461	0.999974
GO:0000184 nuclear-transcribed mRNA catabolic process, nonsense-mediated decay	0.155231	1	0.816805	0.999998	1	0.75614	1	0.00255716
GO:0000187 activation of MAPK activity	1	0.0432339	0.826211	0.999998	1	0.0348655	0.75352	0.999974
GO:0000226 microtubule cytoskeleton organization	1	0.106404	0.358296	0.999998	1	0.00196107	0.645366	0.999974
GO:0000323 lytic vacuole	1	0.044726	0.838245	0.999998	1	0.151545	0.689836	0.999974
GO:0000775 chromosome, centromeric region	1	0.359971	0.367973	0.999998	1	0.000507311	0.600985	0.999974
GO:0000776 kinetochore	1	0.44843	0.529661	0.999998	1	0.00357842	0.580411	0.999974
GO:0000777 condensed chromosome kinetochore	1	0.511267	0.48318	0.999998	1	0.00817474	0.58437	0.999974
GO:0000779 condensed chromosome, centromeric region	1	0.446619	0.494825	0.999998	1	0.00736101	0.600985	0.999974
GO:0000793 condensed chromosome	1	0.228196	0.45359	0.999998	1	0.00041813	0.600985	0.999974
GO:0000819 sister chromatid segregation	1	0.197079	0.130952	0.999998	1	1.20909e-05	0.600985	0.999974
GO:0000904 cell morphogenesis involved in differentiation	1	0.0424928	0.708564	0.999998	1	0.277325	0.674505	0.999974
GO:0000910 cytokinesis	1	0.0495271	0.537759	0.999998	1	0.00243013	0.645366	0.999974
GO:0000956 nuclear-transcribed mRNA catabolic process	0.00425481	1	0.74672	0.999998	1	0.956644	1	0.437581
GO:0001568 blood vessel development	1	0.0447913	0.698378	0.999998	1	0.433431	0.645366	0.999974
GO:0001726 ruffle	1	0.0417113	0.721437	0.999998	1	0.249573	0.648598	0.999974
GO:0001817 regulation of cytokine production	1	0.0208625	0.601559	0.999998	1	0.0146397	0.645366	0.999974
GO:0001819 positive regulation of cytokine production	1	0.0440423	0.537759	0.999998	1	0.0540774	0.617807	0.999974
GO:0001944 vasculature development	1	0.0441473	0.705823	0.999998	1	0.435803	0.645366	0.999974
GO:0002218 activation of innate immune response	1	0.223034	0.580498	0.999998	1	0.0477491	0.607857	0.999974
GO:0002224 toll-like receptor signaling pathway	1	0.181253	0.706595	0.999998	1	0.0388478	0.648913	0.999974
GO:0002237 response to molecule of bacterial origin	1	0.0075239	0.688607	0.999998	1	0.00961025	0.617807	0.999974
GO:0002250 adaptive immune response	1	0.0199288	0.563591	0.999998	1	0.0496614	0.645366	0.999974
GO:0002263 cell activation involved in immune response	1	0.013772	0.537759	0.999998	1	0.00961025	0.600985	0.999974
GO:0002274 myeloid leukocyte activation	1	0.00603015	0.672957	0.999998	1	0.00243013	0.603902	0.999974
GO:0002275 myeloid cell activation involved in immune response	1	0.0215523	0.548635	0.999998	1	0.0970045	0.600985	0.999974
GO:0002366 leukocyte activation involved in immune response	1	0.0147376	0.537759	0.999998	1	0.0103348	0.600985	0.999974
GO:0002443 leukocyte mediated immunity	1	0.00966201	0.6068	0.999998	1	0.0966403	0.613024	0.999974
GO:0002444 myeloid leukocyte mediated immunity	1	0.0466108	0.657093	0.999998	1	0.116913	0.645366	0.999974
GO:0002521 leukocyte differentiation	1	0.013772	0.570744	0.999998	1	0.0363038	0.645366	0.999974
GO:0002694 regulation of leukocyte activation	1	0.0109235	0.537759	0.999998	1	0.0135643	0.613024	0.999974
GO:0002697 regulation of immune effector process	1	0.0224948	0.388799	0.999998	1	0.116	0.600985	0.999974
GO:0002699 positive regulation of immune effector process	1	0.0260727	0.48318	0.999998	1	0.293506	0.600985	0.999974
GO:0002703 regulation of leukocyte mediated immunity	1	0.0424928	0.48318	0.999998	1	0.322636	0.546267	0.999974
GO:0002886 regulation of myeloid leukocyte mediated immunity	1	0.0335062	0.500809	0.999998	1	0.134647	0.600985	0.999974
GO:0003012 muscle system process	1	0.00848353	0.769663	0.999998	1	0.101553	0.670355	0.999974
GO:0003013 circulatory system process	1	0.0432339	0.765251	0.999998	1	0.214264	0.673406	0.999974
GO:0003015 heart process	1	0.0438504	0.810408	0.999998	1	0.17984	0.699639	0.999974
GO:0003682 chromatin binding	1	0.313539	0.657093	0.999998	1	0.00736101	0.645366	0.999974
GO:0003774 motor activity	1	0.0495271	0.748474	0.999998	1	0.0629406	0.945881	0.999974
GO:0003779 actin binding	1	0.00103185	0.737315	0.999998	1	0.0772747	0.676885	0.999974
GO:0004674 protein serine/threonine kinase activity	1	0.0459361	0.738251	0.999998	1	0.0428668	0.645366	0.999974
GO:0005096 GTPase activator activity	1	0.0143054	0.537759	0.999998	1	0.134765	0.645366	0.999974
GO:0005509 calcium ion binding	1	0.00728819	0.734319	0.999998	NA	NA	0.767872	0.999974
GO:0005543 phospholipid binding	1	0.0266526	0.746093	0.999998	1	0.0172807	0.645366	0.999974
GO:0005764 lysosome	1	0.044726	0.838245	0.999998	1	0.151545	0.689836	0.999974
GO:0005819 spindle	1	0.319231	0.120542	0.999998	1	0.000975367	0.613024	0.999974
GO:0005875 microtubule associated complex	1	0.318812	0.706595	0.999998	1	0.0414033	0.750849	0.999974
GO:0005913 cell-cell adherens junction	1	0.0424928	0.537759	0.999998	1	0.0640866	0.600985	0.999974
GO:0006260 DNA replication	1	0.162894	0.109795	0.999998	1	0.00349898	0.476894	0.999974
GO:0006261 DNA-dependent DNA replication	1	0.401734	0.367973	0.999998	1	0.0201559	0.600985	0.999974
GO:0006323 DNA packaging	1	0.258373	0.537759	0.999998	1	0.00442839	0.835734	0.999974
GO:0006333 chromatin assembly or disassembly	1	0.362076	0.575939	0.999998	1	0.0428668	0.880381	0.999974
GO:0006338 chromatin remodeling	1	0.38556	0.563591	0.999998	1	0.0495386	0.679271	0.999974
GO:0006364 rRNA processing	0.00339176	1	0.746093	0.999998	1	0.989042	0.996028	0.999974
GO:0006402 mRNA catabolic process	0.0324151	1	0.743682	0.999998	1	0.927092	0.997929	0.999974
GO:0006413 translational initiation	0.0157158	1	0.706595	0.999998	1	0.850721	1	0.271558
GO:0006613 cotranslational protein targeting to membrane	0.0209372	1	0.77791	0.999998	1	0.901951	1	0.000260403
GO:0006614 SRP-dependent cotranslational protein targeting to membrane	0.0373878	1	0.791616	0.999998	1	0.885763	1	0.000226005
GO:0006809 nitric oxide biosynthetic process	1	0.0466704	0.753136	0.999998	1	0.135504	0.645366	0.999974
GO:0006816 calcium ion transport	1	0.0075239	0.765251	0.999998	1	0.0806373	0.617807	0.999974
GO:0006873 cellular ion homeostasis	1	0.0372595	0.849079	0.999998	1	0.140009	0.662595	0.999974
GO:0006874 cellular calcium ion homeostasis	1	0.0261249	0.903961	0.999998	1	0.0920747	0.664501	0.999974
GO:0006875 cellular metal ion homeostasis	1	0.0237831	0.857371	0.999998	1	0.0970045	0.645366	0.999974
GO:0006887 exocytosis	1	0.00197327	0.731203	0.999998	1	0.0172807	0.645366	0.999974
GO:0006898 receptor-mediated endocytosis	1	0.0133314	0.820083	0.999998	1	0.0677923	0.609156	0.999974
GO:0006909 phagocytosis	1	0.0075239	0.563591	0.999998	1	0.0215459	0.386757	0.999974
GO:0006935 chemotaxis	1	0.000735339	0.648137	0.999998	1	0.0540774	0.613024	0.999974
GO:0006936 muscle contraction	1	0.0372595	0.794293	0.999998	1	0.138523	0.753747	0.999974
GO:0006954 inflammatory response	1	0.000269969	0.704664	0.999998	1	0.000507311	0.617807	0.999974
GO:0007009 plasma membrane organization	1	0.0129941	0.667118	0.999998	1	0.151545	0.62538	0.999974
GO:0007015 actin filament organization	1	0.0435373	0.688607	0.999998	1	0.358782	0.648598	0.999974
GO:0007051 spindle organization	1	0.450359	0.610048	0.999998	1	0.0305703	0.645366	0.999974
GO:0007052 mitotic spindle organization	1	0.321578	0.706595	0.999998	1	0.0201559	0.62538	0.999974
GO:0007059 chromosome segregation	1	0.237721	0.218173	0.999998	1	6.78563e-07	0.600985	0.999974
GO:0007062 sister chromatid cohesion	1	0.367419	0.131373	0.999998	1	0.000364236	0.600985	0.999974
GO:0007067 mitotic nuclear division	1	0.128061	0.104061	0.999998	1	1.83051e-07	0.580411	0.999974
GO:0007088 regulation of mitotic nuclear division	1	0.128684	0.537759	0.999998	1	0.0172807	0.600985	0.999974
GO:0007126 meiotic nuclear division	1	0.207422	0.537759	0.999998	1	0.0414033	0.600985	0.999974
GO:0007159 leukocyte cell-cell adhesion	1	0.0261249	0.45359	0.999998	1	0.16163	0.613024	0.999974
GO:0007229 integrin-mediated signaling pathway	1	0.0124905	0.705823	0.999998	1	0.0496866	0.645366	0.999974
GO:0007249 I-kappaB kinase/NF-kappaB signaling	1	0.190746	0.743682	0.999998	1	0.0390551	0.645366	0.999974
GO:0007264 small GTPase mediated signal transduction	1	0.0237831	NA	NA	NA	NA	0.600985	0.999974
GO:0007265 Ras protein signal transduction	1	0.0317542	0.704664	0.999998	1	0.141179	0.647365	0.999974
GO:0007268 chemical synaptic transmission	1	0.024672	0.738251	0.999998	1	0.267588	0.685659	0.999974
GO:0007346 regulation of mitotic cell cycle	1	0.321578	0.0245695	0.999998	1	0.0724912	0.142079	0.999974
GO:0008015 blood circulation	1	0.0490537	0.765251	0.999998	1	0.260555	0.670355	0.999974
GO:0008017 microtubule binding	1	0.0868685	0.580498	0.999998	1	0.0119839	0.726888	0.999974
GO:0008047 enzyme activator activity	1	0.0432339	0.575939	0.999998	1	0.0664103	0.662595	0.999974
GO:0009306 protein secretion	1	0.037978	0.734319	0.999998	1	0.125931	0.645366	0.999974
GO:0009611 response to wounding	1	0.0261249	0.582294	0.999998	1	0.141179	0.546267	0.999974
GO:0009617 response to bacterium	1	0.000735339	0.580498	0.999998	1	0.00262141	0.600985	0.999974
GO:0010720 positive regulation of cell development	1	0.0424928	0.815902	0.999998	1	0.376407	0.645366	0.999974
GO:0010769 regulation of cell morphogenesis involved in differentiation	1	0.024672	0.738251	0.999998	1	0.392971	0.661061	0.999974
GO:0010959 regulation of metal ion transport	1	0.0122686	0.74672	0.999998	1	0.12073	0.645366	0.999974
GO:0010975 regulation of neuron projection development	1	0.0129941	0.779238	0.999998	1	0.480908	0.648913	0.999974
GO:0012506 vesicle membrane	1	0.0109932	0.738251	0.999998	1	0.0962672	0.600985	0.999974
GO:0015629 actin cytoskeleton	1	0.00150727	0.688607	0.999998	1	0.232952	0.613024	0.999974
GO:0015631 tubulin binding	1	0.107903	0.570744	0.999998	1	0.0324779	0.645366	0.999974
GO:0016072 rRNA metabolic process	0.00339176	1	0.746093	0.999998	1	0.99017	0.997443	0.999974
GO:0016569 chromatin modification	1	0.561715	0.822534	0.999998	1	0.0477491	0.759115	0.999974
GO:0019080 viral gene expression	0.0458968	1	0.829342	0.999998	1	0.636658	1	0.0110015
GO:0019083 viral transcription	0.0228656	1	0.805651	0.999998	1	0.744102	1	0.0231851
GO:0019221 cytokine-mediated signaling pathway	1	0.044726	0.657093	0.999998	1	0.212902	0.645366	0.999974
GO:0019722 calcium-mediated signaling	1	0.0304785	0.74672	0.999998	1	0.211178	0.645366	0.999974
GO:0019882 antigen processing and presentation	1	0.0168433	0.738251	0.999998	1	0.057004	0.645366	0.999974
GO:0019898 extrinsic component of membrane	1	0.0432339	0.548741	0.999998	1	0.0363038	0.648913	0.999974
GO:0019901 protein kinase binding	1	0.0692479	0.610048	0.999998	1	0.0495386	0.580411	0.999974
GO:0019932 second-messenger-mediated signaling	1	0.00986016	0.775873	0.999998	1	0.191665	0.613024	0.999974
GO:0022604 regulation of cell morphogenesis	1	0.0075239	0.746093	0.999998	1	0.141165	0.699031	0.999974
GO:0022613 ribonucleoprotein complex biogenesis	3.14793e-05	1	0.761536	0.999998	1	0.97913	0.979682	0.999974
GO:0022625 cytosolic large ribosomal subunit	1	0.999493	0.796646	0.999998	1	0.690612	1	0.00783596
GO:0022626 cytosolic ribosome	0.189464	1	0.799048	0.999998	1	0.831542	1	0.000226005
GO:0030003 cellular cation homeostasis	1	0.0336162	0.847194	0.999998	1	0.139774	0.662595	0.999974
GO:0030036 actin cytoskeleton organization	1	0.000735339	0.575939	0.999998	1	0.101553	0.645366	0.999974
GO:0030048 actin filament-based movement	1	0.0479538	0.880618	0.999998	1	0.1762	0.732362	0.999974
GO:0030099 myeloid cell differentiation	1	0.0751886	0.706595	0.999998	1	0.0438755	0.648913	0.999974
GO:0030100 regulation of endocytosis	1	0.0435373	0.634244	0.999998	1	0.257694	0.142079	0.999974
GO:0030139 endocytic vesicle	1	0.0151047	0.743682	0.999998	1	0.0438755	0.645366	0.999974
GO:0030496 midbody	1	0.10515	0.610974	0.999998	1	0.00489871	0.645366	0.999974
GO:0030595 leukocyte chemotaxis	1	0.0175237	0.644254	0.999998	1	0.235846	0.582617	0.999974
GO:0030659 cytoplasmic vesicle membrane	1	0.0152291	0.738251	0.999998	1	0.137881	0.600985	0.999974
GO:0030695 GTPase regulator activity	1	0.0143054	0.537759	0.999998	1	0.107101	0.645366	0.999974
GO:0031252 cell leading edge	1	0.0075239	0.705823	0.999998	1	0.0970045	0.629531	0.999974
GO:0031344 regulation of cell projection organization	1	0.00787571	0.761539	0.999998	1	0.27315	0.645366	0.999974
GO:0032147 activation of protein kinase activity	1	0.0495271	0.840228	0.999998	1	0.0165096	0.690243	0.999974
GO:0032496 response to lipopolysaccharide	1	0.00966201	0.644254	0.999998	1	0.0165096	0.600985	0.999974
GO:0032956 regulation of actin cytoskeleton organization	1	0.0432339	0.697321	0.999998	1	0.291571	0.648913	0.999974
GO:0032970 regulation of actin filament-based process	1	0.0317611	0.705823	0.999998	1	0.279256	0.648913	0.999974
GO:0033674 positive regulation of kinase activity	1	0.0190606	0.761815	0.999998	1	0.0012478	0.645366	0.999974
GO:0034113 heterotypic cell-cell adhesion	1	0.0432339	0.697321	0.999998	1	0.323802	0.645366	0.999974
GO:0034330 cell junction organization	1	0.0401313	0.74672	0.999998	1	0.166652	0.645366	0.999974
GO:0034470 ncRNA processing	0.000432099	1	0.713405	0.999998	1	0.998584	0.892786	0.999974
GO:0034728 nucleosome organization	1	0.336251	0.580498	0.999998	1	0.0392619	0.861779	0.999974
GO:0034762 regulation of transmembrane transport	1	0.0424928	0.738251	0.999998	1	0.092344	0.648598	0.999974
GO:0034765 regulation of ion transmembrane transport	1	0.0398806	0.74626	0.999998	1	0.079336	0.648913	0.999974
GO:0035091 phosphatidylinositol binding	1	0.0314926	0.734319	0.999998	1	0.0261323	0.670355	0.999974
GO:0036477 somatodendritic compartment	1	0.0110807	0.705928	0.999998	NA	NA	0.645366	0.999974
GO:0042035 regulation of cytokine biosynthetic process	1	0.167424	0.705928	0.999998	1	0.0201559	0.645366	0.999974
GO:0042060 wound healing	1	0.0432339	0.688607	0.999998	1	0.151545	0.600985	0.999974
GO:0042107 cytokine metabolic process	1	0.156512	0.657093	0.999998	1	0.0424819	0.645366	0.999974
GO:0042108 positive regulation of cytokine biosynthetic process	1	0.166778	0.708564	0.999998	1	0.0414033	0.645366	0.999974
GO:0042116 macrophage activation	1	0.108976	0.759488	0.999998	1	0.0495386	0.685659	0.999974
GO:0042254 ribosome biogenesis	0.000432099	1	0.734319	0.999998	1	0.998116	0.989022	0.999974
GO:0042330 taxis	1	0.000735339	0.653571	0.999998	1	0.0523176	0.613024	0.999974
GO:0042742 defense response to bacterium	1	0.0490537	0.601559	0.999998	1	0.139774	0.613024	0.999974
GO:0043025 neuronal cell body	1	0.010441	0.705823	0.999998	1	0.0970778	0.677294	0.999974
GO:0043068 positive regulation of programmed cell death	1	0.152298	0.367973	0.999998	1	0.0430075	0.600985	0.999974
GO:0043269 regulation of ion transport	1	0.0124077	0.738251	0.999998	1	0.0523176	0.650037	0.999974
GO:0043270 positive regulation of ion transport	1	0.0277993	0.771523	0.999998	1	0.248604	0.645366	0.999974
GO:0043299 leukocyte degranulation	1	0.037978	0.570744	0.999998	1	0.12073	0.600985	0.999974
GO:0043300 regulation of leukocyte degranulation	1	0.0378656	0.537759	0.999998	1	0.141179	0.600985	0.999974
GO:0043405 regulation of MAP kinase activity	1	0.0199288	0.804883	0.999998	1	0.00489871	0.693414	0.999974
GO:0043406 positive regulation of MAP kinase activity	1	0.0109932	0.834013	0.999998	1	0.00442839	0.729981	0.999974
GO:0043410 positive regulation of MAPK cascade	1	0.00986016	0.776792	0.999998	1	0.00154298	0.645366	0.999974
GO:0043507 positive regulation of JUN kinase activity	1	0.109343	0.850983	0.999998	1	0.0414033	0.744035	0.999974
GO:0044297 cell body	1	0.0152291	0.688607	0.999998	1	0.0919098	0.667813	0.999974
GO:0044391 ribosomal subunit	0.0540516	1	0.754413	0.999998	1	0.91804	1	0.0423166
GO:0044433 cytoplasmic vesicle part	1	0.00728819	0.765251	0.999998	1	0.0438755	0.613024	0.999974
GO:0044456 synapse part	1	0.0277993	0.847194	0.999998	1	0.309429	0.645366	0.999974
GO:0044770 cell cycle phase transition	1	0.293229	0.00858214	0.999998	1	0.00154298	0.129475	0.999974
GO:0044772 mitotic cell cycle phase transition	1	0.288836	0.00858214	0.999998	1	0.0024339	0.129475	0.999974
GO:0044839 cell cycle G2/M phase transition	1	0.530213	0.537759	0.999998	1	0.0369399	0.600985	0.999974
GO:0044843 cell cycle G1/S phase transition	1	0.436221	0.00858214	0.999998	1	0.0895333	0.166275	0.999974
GO:0045047 protein targeting to ER	0.0504271	1	0.793284	0.999998	1	0.851741	1	0.000226005
GO:0045055 regulated exocytosis	1	0.00603015	0.713405	0.999998	1	0.0165096	0.645366	0.999974
GO:0045121 membrane raft	1	0.0237831	0.738251	0.999998	1	0.0899314	0.645366	0.999974
GO:0045596 negative regulation of cell differentiation	1	0.122218	0.761536	0.999998	1	0.0437197	0.674505	0.999974
GO:0045664 regulation of neuron differentiation	1	0.0129941	0.785944	0.999998	1	0.354512	0.645366	0.999974
GO:0045785 positive regulation of cell adhesion	1	0.044726	0.537759	0.999998	1	0.0534785	0.580411	0.999974
GO:0045860 positive regulation of protein kinase activity	1	0.0186208	0.785944	0.999998	1	0.00154298	0.645366	0.999974
GO:0046209 nitric oxide metabolic process	1	0.0317611	0.807911	0.999998	1	0.076387	0.648913	0.999974
GO:0046777 protein autophosphorylation	1	0.0352409	0.582867	0.999998	1	0.079336	0.630372	0.999974
GO:0048514 blood vessel morphogenesis	1	0.0466108	0.706595	0.999998	1	0.357496	0.645366	0.999974
GO:0050663 cytokine secretion	1	0.0113271	0.743682	0.999998	1	0.0473177	0.645366	0.999974
GO:0050707 regulation of cytokine secretion	1	0.013772	0.737315	0.999998	1	0.0970045	0.645366	0.999974
GO:0050708 regulation of protein secretion	1	0.0432339	0.721437	0.999998	1	0.207128	0.648598	0.999974
GO:0050714 positive regulation of protein secretion	1	0.0424928	0.688607	0.999998	1	0.283162	0.645366	0.999974
GO:0050715 positive regulation of cytokine secretion	1	0.0199288	0.688607	0.999998	1	0.178807	0.613024	0.999974
GO:0050727 regulation of inflammatory response	1	0.0287903	0.610849	0.999998	1	0.0289286	0.670355	0.999974
GO:0050839 cell adhesion molecule binding	1	0.0129941	0.563591	0.999998	1	0.051395	0.613024	0.999974
GO:0050865 regulation of cell activation	1	0.0113271	0.537759	0.999998	1	0.0172807	0.613024	0.999974
GO:0050900 leukocyte migration	1	0.0010299	0.634244	0.999998	1	0.0970045	0.142079	0.999974
GO:0051015 actin filament binding	1	0.0315527	0.693081	0.999998	1	0.311753	0.645366	0.999974
GO:0051046 regulation of secretion	1	0.00603015	0.729094	0.999998	NA	NA	0.645366	0.999974
GO:0051047 positive regulation of secretion	1	0.00986016	0.708564	0.999998	1	0.128928	0.674505	0.999974
GO:0051090 regulation of sequence-specific DNA binding transcription factor activity	1	0.0555403	0.706595	0.999998	1	0.0495386	0.645366	0.999974
GO:0051222 positive regulation of protein transport	1	0.0424928	0.730836	0.999998	1	0.12073	0.648913	0.999974
GO:0051235 maintenance of location	1	0.0441473	0.713405	0.999998	1	0.142744	0.613024	0.999974
GO:0051249 regulation of lymphocyte activation	1	0.0424928	0.601559	0.999998	1	0.0484351	0.645366	0.999974
GO:0051272 positive regulation of cellular component movement	1	0.0888499	0.784759	0.999998	1	0.0486328	0.600985	0.999974
GO:0051301 cell division	1	0.108976	0.0150162	0.999998	1	1.20909e-05	0.175685	0.999974
GO:0051321 meiotic cell cycle	1	0.207276	0.537759	0.999998	1	0.0376741	0.600985	0.999974
GO:0051493 regulation of cytoskeleton organization	1	0.0372868	0.537759	0.999998	1	0.0919098	0.645366	0.999974
GO:0051640 organelle localization	1	0.0615037	0.717967	0.999998	1	0.0139928	0.617807	0.999974
GO:0051656 establishment of organelle localization	1	0.0899554	0.697321	0.999998	1	0.0201559	0.600985	0.999974
GO:0051783 regulation of nuclear division	1	0.113606	0.537759	0.999998	1	0.0144907	0.600985	0.999974
GO:0051924 regulation of calcium ion transport	1	0.0129941	0.738251	0.999998	1	0.220795	0.645366	0.999974
GO:0051983 regulation of chromosome segregation	1	0.237721	0.537759	0.999998	1	0.0297134	0.613024	0.999974
GO:0055074 calcium ion homeostasis	1	0.0310043	0.89972	0.999998	1	0.0789537	0.648913	0.999974
GO:0060326 cell chemotaxis	1	0.00736949	0.667118	0.999998	1	0.160346	0.58437	0.999974
GO:0060589 nucleoside-triphosphatase regulator activity	1	0.0352409	0.537759	0.999998	1	0.0970778	0.667933	0.999974
GO:0060627 regulation of vesicle-mediated transport	1	0.0129941	0.738251	0.999998	1	0.0815024	0.490823	0.999974
GO:0070486 leukocyte aggregation	1	0.0474792	0.537759	0.999998	1	0.154486	0.645366	0.999974
GO:0070588 calcium ion transmembrane transport	1	0.0398806	0.823024	0.999998	1	0.166652	0.645366	0.999974
GO:0070838 divalent metal ion transport	1	0.0124905	0.754413	0.999998	1	0.207128	0.617807	0.999974
GO:0070972 protein localization to endoplasmic reticulum	0.187007	1	0.761539	0.999998	1	0.83687	1	0.00865399
GO:0071103 DNA conformation change	1	0.325878	0.367973	0.999998	1	0.00817474	0.676885	0.999974
GO:0071216 cellular response to biotic stimulus	1	0.0190606	0.570744	0.999998	1	0.0215459	0.645366	0.999974
GO:0071219 cellular response to molecule of bacterial origin	1	0.0152291	0.616845	0.999998	1	0.0201559	0.645366	0.999974
GO:0071222 cellular response to lipopolysaccharide	1	0.0129941	0.57744	0.999998	1	0.0215459	0.617807	0.999974
GO:0071526 semaphorin-plexin signaling pathway	1	0.0432339	0.746093	0.999998	1	0.392971	0.677294	0.999974
GO:0071674 mononuclear cell migration	1	0.0352409	0.563591	0.999998	1	0.266753	0.676885	0.999974
GO:0071675 regulation of mononuclear cell migration	1	0.0180568	0.635799	0.999998	1	0.100336	0.668381	0.999974
GO:0071900 regulation of protein serine/threonine kinase activity	1	0.0248963	0.713405	0.999998	1	0.00243013	0.647365	0.999974
GO:0071902 positive regulation of protein serine/threonine kinase activity	1	0.0129941	0.779238	0.999998	1	0.00243013	0.695141	0.999974
GO:0072358 cardiovascular system development	1	0.0383523	0.698378	0.999998	1	0.441669	0.645366	0.999974
GO:0072503 cellular divalent inorganic cation homeostasis	1	0.0179602	0.870616	0.999998	1	0.098439	0.645366	0.999974
GO:0072507 divalent inorganic cation homeostasis	1	0.0190606	0.865149	0.999998	1	0.0735981	0.645366	0.999974
GO:0072511 divalent inorganic cation transport	1	0.0124077	0.750525	0.999998	1	0.199288	0.617807	0.999974
GO:0072562 blood microparticle	1	0.169521	0.931598	0.999998	1	0.0414033	0.956961	0.999974
GO:0072599 establishment of protein localization to endoplasmic reticulum	0.0540516	1	0.787688	0.999998	1	0.869974	1	0.000226005
GO:0097529 myeloid leukocyte migration	1	0.0124077	0.575939	0.999998	1	0.272661	0.600985	0.999974
GO:0098552 side of membrane	1	0.0208625	0.537759	0.999998	1	0.100991	0.600985	0.999974
GO:0098589 membrane region	1	0.0190606	0.776792	0.999998	1	0.0664103	0.617807	0.999974
GO:0098687 chromosomal region	1	0.514071	0.029046	0.999998	1	0.00571501	0.386757	0.999974
GO:0098797 plasma membrane protein complex	1	0.024672	0.74672	0.999998	1	0.277325	0.648913	0.999974
GO:0098813 nuclear chromosome segregation	1	0.288836	0.194238	0.999998	1	1.20909e-05	0.600985	0.999974
GO:0098857 membrane microdomain	1	0.0261249	0.738251	0.999998	1	0.09405	0.645366	0.999974
GO:0098916 anterograde trans-synaptic signaling	1	0.024672	0.738251	0.999998	1	0.267588	0.685659	0.999974
GO:0099080 supramolecular complex	1	0.0432339	0.644254	0.999998	1	0.0540774	0.645366	0.999974
GO:0099081 supramolecular polymer	1	0.0432339	0.644254	0.999998	1	0.0540774	0.645366	0.999974
GO:0099512 supramolecular fiber	1	0.0432339	0.644254	0.999998	1	0.0540774	0.645366	0.999974
GO:0099513 polymeric cytoskeletal fiber	1	0.0432339	0.644254	0.999998	1	0.0540774	0.645366	0.999974
GO:0099536 synaptic signaling	1	0.024672	0.738251	0.999998	1	0.267588	0.685659	0.999974
GO:0099537 trans-synaptic signaling	1	0.024672	0.738251	0.999998	1	0.267588	0.685659	0.999974
GO:1902105 regulation of leukocyte differentiation	1	0.0417113	0.688607	0.999998	1	0.0540774	0.648598	0.999974
GO:1902106 negative regulation of leukocyte differentiation	1	0.17007	0.842187	0.999998	1	0.0334318	0.726145	0.999974
GO:1902275 regulation of chromatin organization	1	0.278682	0.803893	0.999998	1	0.0437197	0.677294	0.999974
GO:1903046 meiotic cell cycle process	1	0.20305	0.537361	0.999998	1	0.0388478	0.600985	0.999974
GO:1903530 regulation of secretion by cell	1	0.013772	0.734319	0.999998	1	0.0578309	0.647365	0.999974
GO:1903532 positive regulation of secretion by cell	1	0.0180568	0.713405	0.999998	1	0.170562	0.670355	0.999974
GO:1903706 regulation of hemopoiesis	1	0.0652436	0.688607	0.999998	1	0.0477491	0.670355	0.999974
GO:1904951 positive regulation of establishment of protein localization	1	0.024672	0.706595	0.999998	1	0.100991	0.645366	0.999974
GO:2001057 reactive nitrogen species metabolic process	1	0.0317611	0.810183	0.999998	1	0.0735981	0.652903	0.999974

## Sheet: Diff regulated hallmark GO term
Hallmark gene set	CD4_SCP_qval_greater	CD4_SCP_qval_less	CD4_WK2_qval_greater	CD4_WK2_qval_less	CD8_SCP_qval_greater	CD8_SCP_qval_less	CD8_WK2_qval_greater	CD8_WK2_qval_less
HALLMARK_ALLOGRAFT_REJECTION	0.999963	0.0011359	0.188706	1	1	0.0626615	0.188799	1
HALLMARK_APICAL_JUNCTION	0.999963	0.0407768	0.188706	1	1	0.132152	0.255307	1
HALLMARK_COAGULATION	0.999963	0.0548997	0.865489	1	1	0.0340289	0.903845	1
HALLMARK_COMPLEMENT	0.999963	0.00567586	0.38725	1	1	0.0127345	0.250873	1
HALLMARK_DNA_REPAIR	0.999963	0.533873	0.0562817	1	1	0.556591	0.0426281	1
HALLMARK_E2F_TARGETS	0.999963	0.145026	1.31521e-10	1	1	1.15306e-08	1.28347e-07	1
HALLMARK_EPITHELIAL_MESENCHYMAL_TRANSITION	0.999963	0.0239669	0.243029	1	1	0.0626615	0.250873	1
HALLMARK_ESTROGEN_RESPONSE_LATE	0.999963	0.0548997	0.141662	1	1	0.033975	0.123256	1
HALLMARK_FATTY_ACID_METABOLISM	0.999963	0.810135	0.00208865	1	1	0.957301	0.0426281	1
HALLMARK_G2M_CHECKPOINT	0.999963	0.00314214	0.000110639	1	1	1.38622e-15	0.000110517	1
HALLMARK_GLYCOLYSIS	0.999963	0.717654	0.00608616	1	1	0.598729	0.113173	1
HALLMARK_IL2_STAT5_SIGNALING	0.999963	0.0468965	0.141662	1	1	0.0432254	0.11975	1
HALLMARK_IL6_JAK_STAT3_SIGNALING	0.999963	0.0213793	0.452541	1	1	0.0340289	0.250873	1
HALLMARK_INFLAMMATORY_RESPONSE	0.999963	0.0213793	0.622616	1	1	0.0340289	0.520375	1
HALLMARK_INTERFERON_ALPHA_RESPONSE	0.999963	0.665967	0.0372915	1	1	0.971979	0.566445	1
HALLMARK_INTERFERON_GAMMA_RESPONSE	0.999963	0.250183	0.0233987	1	1	0.47311	0.473313	1
HALLMARK_MITOTIC_SPINDLE	0.999963	0.0011359	0.188706	1	1	2.08295e-10	0.566445	1
HALLMARK_MTORC1_SIGNALING	0.999963	0.836845	0.013768	1	1	0.556591	0.0426281	1
HALLMARK_MYC_TARGETS_V1	0.569993	0.9886	0.000110639	1	1	0.542032	0.00102952	1
HALLMARK_MYOGENESIS	0.999963	0.00532039	0.600225	1	1	0.0383531	0.750561	1
HALLMARK_OXIDATIVE_PHOSPHORYLATION	0.999963	0.956282	0.00976382	1	1	0.718508	0.250873	1
HALLMARK_P53_PATHWAY	0.999963	0.0468965	0.558997	1	1	0.0135967	0.438318	1
HALLMARK_TNFA_SIGNALING_VIA_NFKB	0.999963	0.250183	0.275601	1	1	0.0171084	0.412668	1

## Sheet: Diff regulated immune signature
c7 immune signature	CD4_SCP_qval_greater	CD4_SCP_qval_less	CD4_WK2_qval_greater	CD4_WK2_qval_less	CD8_SCP_qval_greater	CD8_SCP_qval_less	CD8_WK2_qval_greater	CD8_WK2_qval_less
GOLDRATH_EFF_VS_MEMORY_CD8_TCELL_UP	1	1.67226e-05	4.17507e-09	1	1	2.30444e-11	0.000452199	1
GOLDRATH_NAIVE_VS_EFF_CD8_TCELL_DN	1	2.6251e-06	7.54192e-07	1	1	6.38575e-10	0.00179049	1
GOLDRATH_NAIVE_VS_MEMORY_CD8_TCELL_DN	1	0.000876179	0.00394284	1	1	0.0172056	0.0923402	1
GOLDRATH_NAIVE_VS_MEMORY_CD8_TCELL_UP	1	0.960407	0.0351448	1	1	0.973769	0.104292	1
GSE10147_IL3_VS_IL3_AND_CPG_STIM_PDC_UP	1	0.135734	0.848719	1	1	0.0414118	0.734405	1
GSE10211_UV_INACT_SENDAI_VS_LIVE_SENDAI_VIRUS_TRACHEAL_EPITHELIAL_CELLS_DN	1	0.154497	0.372662	1	1	0.0335322	0.727242	1
GSE10239_KLRG1INT_VS_KLRG1HIGH_EFF_CD8_TCELL_DN	1	0.648086	0.0348136	1	1	0.367541	0.0987311	1
GSE10239_MEMORY_VS_DAY4.5_EFF_CD8_TCELL_DN	0.209223	1	0.0470854	1	1	0.229308	0.1265	1
GSE10239_MEMORY_VS_KLRG1HIGH_EFF_CD8_TCELL_DN	0.806938	1	0.00603308	1	1	0.152919	0.0930593	1
GSE10239_MEMORY_VS_KLRG1INT_EFF_CD8_TCELL_DN	1	0.989146	0.00511232	1	1	0.167224	0.136914	1
GSE10239_NAIVE_VS_DAY4.5_EFF_CD8_TCELL_DN	1	0.293372	0.000158217	1	1	3.50521e-05	0.00256519	1
GSE10239_NAIVE_VS_KLRG1HIGH_EFF_CD8_TCELL_DN	1	0.184729	0.00380287	1	1	0.000446167	0.0301533	1
GSE10239_NAIVE_VS_KLRG1INT_EFF_CD8_TCELL_DN	1	0.345677	0.00507065	1	1	0.0478454	0.0330153	1
GSE10240_CTRL_VS_IL17_AND_IL22_STIM_PRIMARY_BRONCHIAL_EPITHELIAL_CELLS_DN	1	0.0922483	0.0244282	1	1	0.0115298	0.188244	1
GSE10240_CTRL_VS_IL17_STIM_PRIMARY_BRONCHIAL_EPITHELIAL_CELLS_DN	1	0.0160434	0.215805	1	1	0.154629	0.576001	1
GSE10240_IL17_VS_IL17_AND_IL22_STIM_PRIMARY_BRONCHIAL_EPITHELIAL_CELLS_UP	1	0.0348689	0.811999	1	1	0.157957	0.543459	1
GSE10273_HIGH_IL7_VS_HIGH_IL7_AND_IRF4_IN_IRF4_8_NULL_PRE_BCELL_UP	1	0.782811	0.0129198	1	1	0.592215	0.159163	1
GSE10273_LOW_IL7_VS_HIGH_IL7_AND_IRF4_IN_IRF4_8_NULL_PRE_BCELL_UP	1	0.44259	0.141491	1	1	0.0460978	0.158188	1
GSE10325_BCELL_VS_LUPUS_BCELL_DN	1	0.514113	0.000369097	1	1	0.550668	0.0930593	1
GSE10325_BCELL_VS_MYELOID_DN	1	1.74654e-17	0.00970148	1	1	8.47178e-10	0.00142919	1
GSE10325_CD4_TCELL_VS_BCELL_DN	1	9.76133e-05	0.226598	1	1	0.00590685	0.184241	1
GSE10325_CD4_TCELL_VS_LUPUS_CD4_TCELL_DN	1	0.345211	0.0124777	1	1	0.374158	0.323772	1
GSE10325_CD4_TCELL_VS_MYELOID_DN	1	7.98741e-15	0.0227089	1	1	6.16614e-07	0.0306774	1
GSE10325_CD4_TCELL_VS_MYELOID_UP	0.0124746	1	0.129371	1	0.00639112	1	0.179745	1
GSE10325_LUPUS_BCELL_VS_LUPUS_MYELOID_DN	1	3.12538e-20	0.123165	1	1	3.17072e-15	0.035245	1
GSE10325_LUPUS_CD4_TCELL_VS_LUPUS_BCELL_DN	1	1.00024e-06	0.047447	1	1	0.00130392	0.231329	1
GSE10325_LUPUS_CD4_TCELL_VS_LUPUS_MYELOID_DN	1	5.6466e-26	0.000549278	1	1	3.17072e-15	1.29982e-05	1
GSE10325_LUPUS_CD4_TCELL_VS_LUPUS_MYELOID_UP	0.0960687	1	0.533073	1	0.0221168	1	0.220209	1
GSE10856_CTRL_VS_TNFRSF6B_IN_MACROPHAGE_DN	1	0.942045	0.0401834	1	1	0.958134	0.162803	1
GSE11057_CD4_CENT_MEM_VS_PBMC_DN	1	1.36099e-06	0.0224146	1	1	0.0145829	0.322385	1
GSE11057_CD4_EFF_MEM_VS_PBMC_DN	1	1.54292e-05	0.031172	1	1	0.022171	0.248324	1
GSE11057_EFF_MEM_VS_CENT_MEM_CD4_TCELL_DN	6.89706e-05	1	0.832156	1	0.847527	1	0.717937	1
GSE11057_EFF_MEM_VS_CENT_MEM_CD4_TCELL_UP	1	0.00047019	0.0766061	1	1	0.00395798	0.417851	1
GSE11057_NAIVE_CD4_VS_PBMC_CD4_TCELL_DN	1	3.202e-07	0.0227916	1	1	2.46544e-05	0.193673	1
GSE11057_NAIVE_CD4_VS_PBMC_CD4_TCELL_UP	0.000188478	1	0.903601	1	0.000176917	1	0.843648	1
GSE11057_NAIVE_VS_CENT_MEMORY_CD4_TCELL_DN	1	3.70494e-10	0.226323	1	1	2.06119e-15	0.216204	1
GSE11057_NAIVE_VS_CENT_MEMORY_CD4_TCELL_UP	2.89281e-13	1	0.450467	1	2.59381e-15	1	0.841321	1
GSE11057_NAIVE_VS_EFF_MEMORY_CD4_TCELL_DN	1	2.15212e-14	0.0896933	1	1	2.00799e-14	0.0605858	1
GSE11057_NAIVE_VS_EFF_MEMORY_CD4_TCELL_UP	9.56681e-17	1	0.2325	1	1.16929e-16	1	0.703852	1
GSE11057_NAIVE_VS_MEMORY_CD4_TCELL_DN	1	2.95267e-11	0.0973201	1	1	7.78883e-15	0.0526411	1
GSE11057_NAIVE_VS_MEMORY_CD4_TCELL_UP	3.19493e-15	1	0.3388	1	1.62017e-17	1	0.750508	1
GSE11057_PBMC_VS_MEM_CD4_TCELL_UP	1	4.43584e-13	0.0287216	1	1	4.25385e-07	0.341707	1
GSE11386_NAIVE_VS_MEMORY_BCELL_UP	1	0.0918215	0.000645823	1	1	0.000271932	0.00119784	1
GSE11864_CSF1_IFNG_VS_CSF1_IFNG_PAM3CYS_IN_MAC_UP	1	0.222092	0.00152995	1	1	0.730427	0.0172004	1
GSE11864_CSF1_IFNG_VS_CSF1_PAM3CYS_IN_MAC_UP	1	0.464379	0.0119279	1	1	0.958134	0.19281	1
GSE11864_CSF1_VS_CSF1_IFNG_IN_MAC_DN	1	0.724237	0.0309299	1	1	0.947922	0.099663	1
GSE11864_CSF1_VS_CSF1_IFNG_PAM3CYS_IN_MAC_UP	1	0.644885	0.0097954	1	1	0.908715	0.0271973	1
GSE11864_UNTREATED_VS_CSF1_IFNG_PAM3CYS_IN_MAC_UP	1	0.922177	0.0320486	1	1	0.655945	0.154557	1
GSE11924_TFH_VS_TH2_CD4_TCELL_UP	1	0.0565006	0.948319	1	1	0.0361112	0.867035	1
GSE11961_GERMINAL_CENTER_BCELL_DAY7_VS_GERMINAL_CENTER_BCELL_DAY40_UP	1	0.184835	0.267387	1	1	0.0187776	0.366474	1
GSE11961_GERMINAL_CENTER_BCELL_DAY7_VS_PLASMA_CELL_DAY7_DN	1	0.585698	0.634919	1	1	0.0463346	0.527447	1
GSE11961_UNSTIM_VS_ANTI_IGM_AND_CD40_STIM_6H_FOLLICULAR_BCELL_UP	1	0.0228191	0.0731425	1	1	0.00999227	0.193184	1
GSE12003_MIR223_KO_VS_WT_BM_PROGENITOR_8D_CULTURE_DN	1	0.115351	0.272318	1	1	0.0161332	0.783545	1
GSE12198_NK_VS_NK_ACT_EXPANSION_SYSTEM_DERIVED_NK_CELL_DN	1	0.845017	0.00510288	1	1	0.707764	0.106401	1
GSE12366_GC_BCELL_VS_PLASMA_CELL_UP	1	0.824806	0.0818897	1	1	0.0948729	0.0307582	1
GSE12366_GC_VS_MEMORY_BCELL_UP	1	0.641037	0.0244282	1	1	0.000105179	0.0694379	1
GSE12366_GC_VS_NAIVE_BCELL_UP	1	0.74072	0.0100339	1	1	0.00159933	0.053364	1
GSE12366_NAIVE_VS_MEMORY_BCELL_DN	1	0.0246335	0.291776	1	1	0.0145333	0.215225	1
GSE12392_CD8A_POS_VS_NEG_SPLEEN_DC_DN	1	0.000136917	0.00118303	1	1	8.16643e-07	0.0923402	1
GSE12392_CD8A_POS_VS_NEG_SPLEEN_IFNB_KO_DC_DN	1	0.898037	0.0100031	1	1	0.894534	0.0315185	1
GSE12392_CD8A_POS_VS_NEG_SPLEEN_IFNB_KO_DC_UP	1	0.511524	0.0247679	1	1	0.552357	0.0931214	1
GSE12392_IFNAR_KO_VS_IFNB_KO_CD8_NEG_SPLEEN_DC_DN	1	0.0750084	0.371493	1	1	0.0148769	0.255756	1
GSE12392_WT_VS_IFNAR_KO_CD8A_NEG_SPLEEN_DC_UP	1	0.00658714	0.367858	1	1	0.0380849	0.361117	1
GSE12845_IGD_NEG_BLOOD_VS_DARKZONE_GC_TONSIL_BCELL_UP	1	0.0147278	0.377401	1	1	0.10645	0.0735328	1
GSE12845_IGD_NEG_BLOOD_VS_NAIVE_TONSIL_BCELL_UP	1	0.325722	0.0155778	1	1	0.455123	0.0139291	1
GSE12845_IGD_NEG_BLOOD_VS_PRE_GC_TONSIL_BCELL_UP	1	0.377535	0.01213	1	1	0.561289	0.0678457	1
GSE12845_IGD_POS_BLOOD_VS_NAIVE_TONSIL_BCELL_DN	1	0.918717	0.899591	1	1	0.0187776	0.778797	1
GSE12845_IGD_POS_BLOOD_VS_PRE_GC_TONSIL_BCELL_DN	1	0.0505961	0.00407114	1	1	8.51974e-06	0.00780504	1
GSE12845_IGD_POS_VS_NEG_BLOOD_BCELL_DN	1	0.0384967	0.000387664	1	1	0.0316462	0.00323685	1
GSE12845_NAIVE_VS_PRE_GC_TONSIL_BCELL_DN	1	0.353104	8.04794e-05	1	1	0.0072693	0.00147996	1
GSE12963_ENV_NEF_VS_ENV_NEF_AND_VPR_DEFICIENT_HIV1_INF_CD4_TCELL_DN	1	0.279723	0.336238	1	1	0.0205131	0.312816	1
GSE12963_UNINF_VS_ENV_AND_NEF_AND_VPR_DEFICIENT_HIV1_INF_CD4_TCELL_DN	1	0.115981	0.322646	1	1	0.0162077	0.418498	1
GSE12963_UNINF_VS_ENV_AND_NEF_DEFICIENT_HIV1_INF_CD4_TCELL_DN	1	0.17341	0.22973	1	1	0.05282	0.0334233	1
GSE13229_IMM_VS_MATURE_NKCELL_DN	1	0.0299412	0.450467	1	1	0.0790126	0.80924	1
GSE13411_IGM_MEMORY_BCELL_VS_PLASMA_CELL_DN	1	0.103529	0.0961139	1	1	0.043814	0.351289	1
GSE13411_NAIVE_BCELL_VS_PLASMA_CELL_DN	1	0.163224	0.247906	1	1	0.00791197	0.338018	1
GSE13411_PLASMA_CELL_VS_MEMORY_BCELL_UP	1	0.0101353	0.0263211	1	1	0.000305327	0.00471713	1
GSE13485_CTRL_VS_DAY1_YF17D_VACCINE_PBMC_UP	0.0112142	1	0.529948	1	1	0.611199	0.653541	1
GSE13485_CTRL_VS_DAY21_YF17D_VACCINE_PBMC_UP	1	0.964212	0.999969	0.511613	1	0.001202	0.997274	1
GSE13485_CTRL_VS_DAY3_YF17D_VACCINE_PBMC_DN	1	0.0446811	1.52645e-05	1	1	0.845069	0.0755016	1
GSE13485_CTRL_VS_DAY7_YF17D_VACCINE_PBMC_DN	1	0.235184	8.20475e-05	1	1	0.822714	0.0392354	1
GSE13485_DAY1_VS_DAY21_YF17D_VACCINE_PBMC_DN	0.000971326	1	3.33086e-06	1	6.84036e-08	1	6.89159e-06	1
GSE13485_DAY1_VS_DAY21_YF17D_VACCINE_PBMC_UP	1	0.103714	0.980389	1	1	0.000311739	0.956044	1
GSE13485_DAY1_VS_DAY3_YF17D_VACCINE_PBMC_DN	0.87691	1	0.00152995	1	1	0.966133	0.109365	1
GSE13485_DAY1_VS_DAY7_YF17D_VACCINE_PBMC_DN	1	0.771616	4.39838e-07	1	1	0.973499	0.0158455	1
GSE13485_DAY3_VS_DAY21_YF17D_VACCINE_PBMC_UP	1	0.076036	0.944375	1	1	0.00039139	0.871611	1
GSE13485_DAY3_VS_DAY7_YF17D_VACCINE_PBMC_DN	1	0.724237	0.002038	1	1	0.883139	0.284077	1
GSE13485_PRE_VS_POST_YF17D_VACCINATION_PBMC_DN	1	0.683661	1.00967e-09	1	0.0406453	1	0.00822256	1
GSE13522_CTRL_VS_T_CRUZI_Y_STRAIN_INF_SKIN_IFNAR_KO_DN	1	0.496541	0.106176	1	1	0.0989167	0.0285938	1
GSE13522_WT_VS_IFNAR_KO_SKIN_DN	1	0.0310366	0.0408822	1	1	0.059053	0.192267	1
GSE13522_WT_VS_IFNAR_KO_SKING_T_CRUZI_Y_STRAIN_INF_UP	1	0.172992	0.337544	1	1	0.0149348	0.228319	1
GSE13547_2H_VS_12_H_ANTI_IGM_STIM_BCELL_DN	1	0.17341	2.77863e-06	1	1	1.19552e-05	8.65502e-05	1
GSE13547_2H_VS_12_H_ANTI_IGM_STIM_BCELL_UP	1	1.29792e-05	5.12989e-06	1	1	2.24189e-08	0.00047454	1
GSE13547_2H_VS_12_H_ANTI_IGM_STIM_ZFX_KO_BCELL_DN	1	0.00625166	0.000657699	1	1	2.13901e-05	0.0423814	1
GSE13547_2H_VS_12_H_ANTI_IGM_STIM_ZFX_KO_BCELL_UP	1	0.641789	0.0375071	1	1	0.871751	0.162803	1
GSE13547_CTRL_VS_ANTI_IGM_STIM_BCELL_12H_UP	1	2.55142e-05	4.91824e-07	1	1	7.60723e-15	0.000176595	1
GSE13547_CTRL_VS_ANTI_IGM_STIM_BCELL_2H_UP	1	0.00370533	2.09183e-06	1	1	4.4765e-06	0.00147996	1
GSE13547_CTRL_VS_ANTI_IGM_STIM_ZFX_KO_BCELL_2H_UP	1	0.107871	0.00195408	1	1	0.00138604	0.00340208	1
GSE13547_WT_VS_ZFX_KO_BCELL_ANTI_IGM_STIM_2H_UP	1	0.841809	0.0116288	1	1	0.0101603	0.0669105	1
GSE13547_WT_VS_ZFX_KO_BCELL_DN	1	0.051128	0.00219204	1	1	0.00193884	0.0402194	1
GSE13738_RESTING_VS_BYSTANDER_ACTIVATED_CD4_TCELL_DN	1	0.022818	0.252733	1	1	1.2862e-05	0.170316	1
GSE13738_RESTING_VS_BYSTANDER_ACTIVATED_CD4_TCELL_UP	0.000244125	1	0.956031	1	0.00288827	1	0.99435	1
GSE13738_RESTING_VS_TCR_ACTIVATED_CD4_TCELL_DN	1	0.305249	0.0927863	1	1	0.0353827	0.0145175	1
GSE13738_RESTING_VS_TCR_ACTIVATED_CD4_TCELL_UP	0.000538551	1	0.973804	1	0.0490883	1	0.995984	1
GSE13946_CTRL_VS_DSS_COLITIS_GD_TCELL_FROM_COLON_UP	1	0.00519408	0.062014	1	1	0.00120804	0.208322	1
GSE14000_4H_VS_16H_LPS_DC_UP	1	0.480804	0.0113353	1	1	0.655545	0.181143	1
GSE14000_TRANSLATED_RNA_VS_MRNA_16H_LPS_DC_DN	1	0.944572	0.0234251	1	1	0.763314	0.118057	1
GSE14000_TRANSLATED_RNA_VS_MRNA_DC_UP	0.00603653	1	0.384036	1	1	0.85023	0.309942	1
GSE14000_UNSTIM_VS_16H_LPS_DC_TRANSLATED_RNA_UP	1	0.556987	0.0488653	1	1	0.933975	0.0566636	1
GSE14308_NAIVE_CD4_TCELL_VS_INDUCED_TREG_DN	1	0.92415	0.114157	1	1	0.887733	0.0327982	1
GSE14308_TH1_VS_NAIVE_CD4_TCELL_UP	1	0.808628	0.0414998	1	1	0.611475	0.0616026	1
GSE1432_1H_VS_24H_IFNG_MICROGLIA_DN	1	0.357507	0.00676484	1	1	0.88284	0.00686814	1
GSE1432_1H_VS_6H_IFNG_MICROGLIA_DN	1	0.631758	0.049235	1	1	0.549376	0.037686	1
GSE1432_6H_VS_24H_IFNG_MICROGLIA_DN	1	0.880702	0.0214326	1	0.45148	1	0.0288214	1
GSE1432_CTRL_VS_IFNG_1H_MICROGLIA_UP	1	0.00551834	0.56606	1	1	0.00983192	0.559954	1
GSE1432_CTRL_VS_IFNG_24H_MICROGLIA_DN	1	0.154497	0.00892391	1	1	0.696618	0.0709196	1
GSE14350_TREG_VS_TEFF_IN_IL2RB_KO_DN	1	0.0693327	0.144404	1	1	0.0319086	0.224814	1
GSE14386_UNTREATED_VS_IFNA_TREATED_ACT_PBMC_MS_PATIENT_DN	1	0.416519	0.169113	1	1	0.00564022	0.192267	1
GSE14413_UNSTIM_VS_IFNB_STIM_NIH3T3_CELLS_UP	1	0.159272	0.634824	1	1	0.0378887	0.96255	1
GSE14415_ACT_TCONV_VS_ACT_NATURAL_TREG_DN	1	2.06527e-05	0.0140028	1	1	2.71649e-08	0.148703	1
GSE14415_ACT_VS_CTRL_NATURAL_TREG_UP	1	0.464379	0.0110808	1	1	0.290322	0.00555187	1
GSE14415_INDUCED_TREG_VS_FAILED_INDUCED_TREG_DN	1	0.0156215	0.107947	1	1	0.00801579	0.166191	1
GSE14415_INDUCED_TREG_VS_FAILED_INDUCED_TREG_UP	1	0.655087	0.000511488	1	1	0.0989167	0.00685247	1
GSE14415_INDUCED_TREG_VS_FOXP3_KO_INDUCED_TREG_DN	1	0.0384007	0.0679429	1	1	0.0148769	0.230778	1
GSE14415_INDUCED_TREG_VS_FOXP3_KO_INDUCED_TREG_IL2_CULTURE_UP	1	0.00852527	0.0227089	1	1	0.00654007	0.104656	1
GSE14415_INDUCED_TREG_VS_TCONV_UP	1	0.0451265	4.33825e-07	1	1	3.94659e-07	0.00147996	1
GSE14415_INDUCED_VS_NATURAL_TREG_DN	1	3.35048e-05	4.39838e-07	1	1	4.10491e-10	0.000337865	1
GSE14415_NATURAL_TREG_VS_TCONV_DN	1	4.50235e-07	1.057e-06	1	1	1.32589e-13	0.000392324	1
GSE14415_TCONV_VS_FOXP3_KO_INDUCED_TREG_DN	1	0.103714	2.38455e-05	1	1	3.81612e-06	0.000679852	1
GSE1460_CD4_THYMOCYTE_VS_NAIVE_CD4_TCELL_ADULT_BLOOD_UP	1	0.693651	0.000460258	1	1	0.743014	0.0616849	1
GSE1460_CORD_VS_ADULT_BLOOD_NAIVE_CD4_TCELL_DN	0.0220613	1	0.278689	1	0.482512	1	0.576001	1
GSE1460_DP_THYMOCYTE_VS_NAIVE_CD4_TCELL_ADULT_BLOOD_UP	1	0.833204	0.0044911	1	1	0.455111	0.12118	1
GSE1460_DP_THYMOCYTE_VS_NAIVE_CD4_TCELL_CORD_BLOOD_UP	1	0.86722	0.0376571	1	1	0.272224	0.0396721	1
GSE1460_DP_VS_CD4_THYMOCYTE_UP	1	0.603308	0.0488653	1	1	0.568101	0.279318	1
GSE1460_INTRATHYMIC_T_PROGENITOR_VS_CD4_THYMOCYTE_DN	0.167062	1	0.0994214	1	0.0612901	1	0.0363563	1
GSE1460_INTRATHYMIC_T_PROGENITOR_VS_CD4_THYMOCYTE_UP	1	0.325722	0.000124354	1	1	0.614751	0.0369879	1
GSE1460_INTRATHYMIC_T_PROGENITOR_VS_NAIVE_CD4_TCELL_ADULT_BLOOD_UP	1	0.726346	9.72745e-05	1	1	0.208332	0.000392324	1
GSE1460_INTRATHYMIC_T_PROGENITOR_VS_NAIVE_CD4_TCELL_CORD_BLOOD_UP	1	0.961866	9.44172e-05	1	1	0.293285	0.00119784	1
GSE1460_NAIVE_CD4_TCELL_ADULT_BLOOD_VS_THYMIC_STROMAL_CELL_DN	1	0.322372	0.00656111	1	1	0.152396	0.122272	1
GSE1460_NAIVE_CD4_TCELL_CORD_BLOOD_VS_THYMIC_STROMAL_CELL_DN	1	0.916942	0.0401883	1	1	0.262121	0.0191885	1
GSE14699_DELETIONAL_TOLERANCE_VS_ACTIVATED_CD8_TCELL_DN	1	0.198285	0.000584281	1	1	0.0142394	0.0086395	1
GSE14699_DELETIONAL_TOLERANCE_VS_ACTIVATED_CD8_TCELL_UP	1	0.000179897	0.0068903	1	1	3.06233e-05	0.139308	1
GSE14769_20MIN_VS_360MIN_LPS_BMDM_UP	1	0.92415	0.0396067	1	1	0.610254	0.101591	1
GSE14769_UNSTIM_VS_60MIN_LPS_BMDM_DN	1	0.358805	0.758061	1	1	0.023717	0.904362	1
GSE14908_ATOPIC_VS_NONATOPIC_PATIENT_RESTING_CD4_TCELL_DN	1	0.950929	0.0306295	1	1	0.841242	0.131775	1
GSE15271_CXCR4_POS_VS_NEG_GC_BCELL_DN	1	0.361775	0.643443	1	1	0.00654007	0.848468	1
GSE15271_CXCR4_POS_VS_NEG_GC_BCELL_UP	0.437348	1	0.0548236	1	1	0.969054	0.0497	1
GSE15330_GRANULOCYTE_MONOCYTE_PROGENITOR_VS_PRO_BCELL_UP	0.328174	1	0.031671	1	1	0.98932	0.0350199	1
GSE15330_HSC_VS_LYMPHOID_PRIMED_MULTIPOTENT_PROGENITOR_DN	1	8.43801e-08	7.80178e-05	1	1	4.4765e-06	0.00928125	1
GSE15330_HSC_VS_LYMPHOID_PRIMED_MULTIPOTENT_PROGENITOR_UP	1	0.164537	0.71185	1	1	0.0380975	0.841321	1
GSE15330_HSC_VS_MEGAKARYOCYTE_ERYTHROID_PROGENITOR_IKAROS_KO_DN	1	0.589165	0.021416	1	1	0.701666	0.0940607	1
GSE15330_HSC_VS_PRO_BCELL_DN	1	0.6698	0.0145252	1	1	0.837484	0.0865188	1
GSE15330_HSC_VS_PRO_BCELL_UP	1	0.898037	0.0343158	1	1	0.778968	0.0583536	1
GSE15330_LYMPHOID_MULTIPOTENT_VS_GRANULOCYTE_MONOCYTE_PROGENITOR_DN	1	0.875563	0.0105733	1	1	0.747438	0.0139291	1
GSE15330_LYMPHOID_MULTIPOTENT_VS_MEGAKARYOCYTE_ERYTHROID_PROGENITOR_IKAROS_KO_DN	1	3.34571e-06	0.00278145	1	1	0.00130392	0.185433	1
GSE15330_LYMPHOID_MULTIPOTENT_VS_MEGAKARYOCYTE_ERYTHROID_PROGENITOR_UP	1	0.919388	0.0207403	1	1	0.870659	0.0912268	1
GSE15330_MEGAKARYOCYTE_ERYTHROID_VS_GRANULOCYTE_MONOCYTE_PROGENITOR_UP	1	0.000110199	0.0108999	1	1	0.00741302	0.219575	1
GSE15659_CD45RA_NEG_CD4_TCELL_VS_RESTING_TREG_UP	1	0.0495074	0.576163	1	1	0.140261	0.616235	1
GSE15659_NAIVE_CD4_TCELL_VS_NONSUPPRESSIVE_TCELL_DN	1	0.1689	0.654732	1	1	0.0420612	0.632117	1
GSE15659_NAIVE_VS_PTPRC_NEG_CD4_TCELL_DN	1	0.0792236	0.625223	1	1	0.0221621	0.863037	1
GSE15659_RESTING_TREG_VS_NONSUPPRESSIVE_TCELL_DN	1	0.0266781	0.71941	1	1	0.00131229	0.772723	1
GSE15733_BM_VS_SPLEEN_MEMORY_CD4_TCELL_UP	1	0.000300967	0.122128	1	1	0.104787	0.349525	1
GSE15735_2H_VS_12H_HDAC_INHIBITOR_TREATED_CD4_TCELL_DN	1	0.0688002	0.0459696	1	1	0.00285174	0.239714	1
GSE15735_CTRL_VS_HDAC_INHIBITOR_TREATED_CD4_TCELL_2H_DN	1	0.0481277	0.42088	1	1	0.483725	0.512943	1
GSE15735_CTRL_VS_HDAC_INHIBITOR_TREATED_CD4_TCELL_2H_UP	1	0.00393045	0.124551	1	1	0.149889	0.148014	1
GSE15750_DAY6_VS_DAY10_EFF_CD8_TCELL_UP	1	0.00145233	1.66243e-09	1	1	2.00799e-14	0.000498575	1
GSE15750_DAY6_VS_DAY10_TRAF6KO_EFF_CD8_TCELL_UP	1	0.00320674	1.73294e-09	1	1	2.28805e-15	3.09893e-06	1
GSE15767_MED_VS_SCS_MAC_LN_UP	1	0.000158902	0.373892	1	1	0.00285174	0.176019	1
GSE15930_NAIVE_VS_24H_IN_VITRO_STIM_CD8_TCELL_DN	1	0.532551	0.000468964	1	1	0.170535	0.0102303	1
GSE15930_NAIVE_VS_24H_IN_VITRO_STIM_IL12_CD8_TCELL_DN	1	0.535975	0.000170397	1	1	0.364713	0.00399422	1
GSE15930_NAIVE_VS_24H_IN_VITRO_STIM_INFAB_CD8_TCELL_DN	1	0.545504	0.000689189	1	1	0.294582	0.0136069	1
GSE15930_NAIVE_VS_48H_IN_VITRO_STIM_CD8_TCELL_DN	1	0.754241	0.000321597	1	1	0.301884	0.000657354	1
GSE15930_NAIVE_VS_48H_IN_VITRO_STIM_IFNAB_CD8_TCELL_DN	0.742985	1	0.00135846	1	1	0.72847	0.00237851	1
GSE15930_NAIVE_VS_48H_IN_VITRO_STIM_IL12_CD8_TCELL_DN	1	0.817116	0.000128	1	1	0.354767	0.000705027	1
GSE15930_NAIVE_VS_72H_IN_VITRO_STIM_CD8_TCELL_DN	1	0.44262	0.000544881	1	1	0.129347	0.0151458	1
GSE15930_NAIVE_VS_72H_IN_VITRO_STIM_IFNAB_CD8_TCELL_DN	1	0.256271	0.00135846	1	1	0.0592123	0.0137495	1
GSE15930_NAIVE_VS_72H_IN_VITRO_STIM_IL12_CD8_TCELL_DN	1	0.207554	0.00427888	1	1	0.265536	0.0164963	1
GSE15930_NAIVE_VS_72H_IN_VITRO_STIM_TRICHOSTATINA_CD8_TCELL_DN	1	0.418835	0.000627313	1	1	0.0827285	0.0431112	1
GSE15930_STIM_VS_STIM_AND_IFNAB_48H_CD8_T_CELL_UP	1	0.302182	0.0202268	1	1	0.556808	0.0130424	1
GSE15930_STIM_VS_STIM_AND_IFNAB_72H_CD8_T_CELL_DN	1	0.916956	0.0846765	1	1	0.807997	0.0277705	1
GSE15930_STIM_VS_STIM_AND_IL-12_48H_CD8_T_CELL_DN	1	0.205924	0.0481793	1	1	0.391614	0.195241	1
GSE15930_STIM_VS_STIM_AND_TRICHOSTATINA_48H_CD8_T_CELL_UP	1	0.31812	0.0151885	1	1	0.526037	0.148703	1
GSE16266_CTRL_VS_HEATSHOCK_AND_LPS_STIM_MEF_UP	1	0.940669	0.0117308	1	1	0.493973	0.0508423	1
GSE16266_CTRL_VS_LPS_STIM_MEF_UP	1	0.0133047	0.461556	1	1	0.0199649	0.156361	1
GSE16385_MONOCYTE_VS_12H_IL4_TREATED_MACROPHAGE_DN	1	0.0127754	0.859785	1	1	0.0339218	0.654907	1
GSE16385_MONOCYTE_VS_12H_ROSIGLITAZONE_TREATED_MACROPHAGE_DN	0.0331074	1	0.251035	1	1	0.856525	0.453823	1
GSE16385_ROSIGLITAZONE_IL4_VS_IL4_ALONE_STIM_MACROPHAGE_12H_DN	1	0.681741	0.00187566	1	1	0.921935	0.184241	1
GSE16385_UNTREATED_VS_12H_IFNG_TNF_TREATED_MACROPHAGE_DN	1	0.792431	0.0309181	1	1	0.684439	0.0363378	1
GSE16450_IMMATURE_VS_MATURE_NEURON_CELL_LINE_12H_IFNA_STIM_UP	1	0.0424123	0.0748093	1	1	0.622213	0.244318	1
GSE16450_IMMATURE_VS_MATURE_NEURON_CELL_LINE_6H_IFNA_STIM_DN	1	0.0387919	0.202985	1	1	0.245386	0.310554	1
GSE16450_IMMATURE_VS_MATURE_NEURON_CELL_LINE_DN	1	0.216887	0.178794	1	1	0.0320902	0.149232	1
GSE16451_CTRL_VS_WEST_EQUINE_ENC_VIRUS_IMMATURE_NEURON_CELL_LINE_DN	1	0.508718	0.0219518	1	1	0.123095	0.0486704	1
GSE16451_IMMATURE_VS_MATURE_NEURON_CELL_LINE_WEST_EQUINE_ENC_VIRUS_DN	1	0.839247	0.0414998	1	1	0.514688	0.00685247	1
GSE16451_IMMATURE_VS_MATURE_NEURON_CELL_LINE_WEST_EQUINE_ENC_VIRUS_UP	1	0.951817	0.0471184	1	1	0.918571	0.0360254	1
GSE16522_ANTI_CD3CD28_STIM_VS_UNSTIM_MEMORY_CD8_TCELL_DN	1	0.641037	0.0184075	1	1	0.870667	0.0569571	1
GSE16522_ANTI_CD3CD28_STIM_VS_UNSTIM_NAIVE_CD8_TCELL_DN	1	0.321396	0.0316935	1	1	0.819692	0.122272	1
GSE16697_CD4_TCELL_VS_TFH_CD4_TCELL_UP	1	0.00536269	0.0414998	1	1	0.459909	0.0955568	1
GSE17186_BLOOD_VS_CORD_BLOOD_CD21HIGH_TRANSITIONAL_BCELL_UP	1	0.446866	0.0473137	1	1	0.0620252	0.111124	1
GSE17186_BLOOD_VS_CORD_BLOOD_CD21LOW_TRANSITIONAL_BCELL_DN	1	0.0673018	0.481333	1	1	0.00289054	0.411573	1
GSE17186_BLOOD_VS_CORD_BLOOD_NAIVE_BCELL_UP	1	0.0783456	0.489683	1	1	0.0404799	0.196021	1
GSE17186_CD21LOW_VS_CD21HIGH_TRANSITIONAL_BCELL_DN	1	0.00739512	0.115133	1	1	0.0110037	0.0944454	1
GSE17186_CD21LOW_VS_CD21HIGH_TRANSITIONAL_BCELL_UP	1	0.00217885	0.0684297	1	1	0.000805481	0.139458	1
GSE17186_MEMORY_VS_CD21HIGH_TRANSITIONAL_BCELL_DN	1	0.748023	0.0255153	1	1	0.771674	0.0205426	1
GSE17186_MEMORY_VS_CD21LOW_TRANSITIONAL_BCELL_UP	1	0.449503	0.0306295	1	1	0.104787	0.0640672	1
GSE17186_NAIVE_VS_CD21HIGH_TRANSITIONAL_BCELL_DN	1	0.100393	0.0415987	1	1	0.015641	0.315774	1
GSE17186_NAIVE_VS_CD21LOW_TRANSITIONAL_BCELL_CORD_BLOOD_DN	1	0.0011564	0.0679429	1	1	0.0119153	0.0231617	1
GSE17301_ACD3_ACD28_VS_ACD3_ACD28_AND_IFNA2_STIM_CD8_TCELL_UP	1	0.0451265	0.0638071	1	1	0.0149164	0.34076	1
GSE17301_ACD3_ACD28_VS_ACD3_ACD28_AND_IFNA5_STIM_CD8_TCELL_DN	1	0.00370533	0.150215	1	1	0.0910023	0.426106	1
GSE17301_ACD3_ACD28_VS_ACD3_ACD28_AND_IFNA5_STIM_CD8_TCELL_UP	1	0.000513415	0.0064021	1	1	9.08582e-08	0.0379671	1
GSE17301_CTRL_VS_48H_ACD3_ACD28_IFNA2_STIM_CD8_TCELL_DN	1	0.000418012	0.122236	1	1	0.00039139	0.081799	1
GSE17301_CTRL_VS_48H_ACD3_ACD28_STIM_CD8_TCELL_DN	1	0.0765847	0.325216	1	1	0.040751	0.33996	1
GSE17301_IFNA2_VS_IFNA5_STIM_ACD3_ACD28_ACT_CD8_TCELL_DN	1	0.125683	0.0395047	1	1	0.000205929	0.0978492	1
GSE17322_CD103_POS_VS_CD11B_HIGH_LUNG_DC_UP	1	0.00485991	0.0813245	1	1	0.045403	0.333073	1
GSE17721_0.5H_VS_12H_CPG_BMDC_UP	1	0.535975	0.0487815	1	1	0.823758	0.148703	1
GSE17721_0.5H_VS_12H_GARDIQUIMOD_BMDC_UP	1	0.289484	0.0324937	1	1	0.6319	0.099663	1
GSE17721_0.5H_VS_24H_CPG_BMDC_UP	1	0.0176245	0.0246467	1	1	0.0428936	0.267564	1
GSE17721_0.5H_VS_24H_POLYIC_BMDC_UP	1	0.651102	0.0402189	1	1	0.398761	0.268933	1
GSE17721_0.5H_VS_8H_GARDIQUIMOD_BMDC_UP	1	0.470421	0.0154941	1	1	0.367769	0.241112	1
GSE17721_12H_VS_24H_PAM3CSK4_BMDC_UP	1	0.426161	0.00740369	1	1	0.342039	0.148273	1
GSE17721_4H_VS_24H_POLYIC_BMDC_UP	1	0.314604	0.0415987	1	1	0.0751295	0.21804	1
GSE17721_ALL_VS_24H_PAM3CSK4_BMDC_UP	1	0.0598469	0.0117308	1	1	0.14343	0.0865188	1
GSE17721_CTRL_VS_CPG_2H_BMDC_DN	1	0.0337228	0.822896	1	1	0.120869	0.771599	1
GSE17721_CTRL_VS_GARDIQUIMOD_6H_BMDC_UP	1	0.723135	0.205063	1	1	0.69685	0.0266218	1
GSE17721_CTRL_VS_LPS_8H_BMDC_UP	1	0.498243	0.0287216	1	1	0.792441	0.099663	1
GSE17721_CTRL_VS_PAM3CSK4_24H_BMDC_DN	1	0.809774	0.0748093	1	1	0.689615	0.0341542	1
GSE17721_CTRL_VS_PAM3CSK4_4H_BMDC_UP	1	0.831174	0.0150327	1	1	0.99604	0.196295	1
GSE17721_CTRL_VS_POLYIC_24H_BMDC_UP	1	0.892085	0.0228139	1	1	0.806406	0.0975504	1
GSE17721_CTRL_VS_POLYIC_4H_BMDC_UP	1	0.955939	0.0151885	1	1	0.924314	0.0686575	1
GSE17721_LPS_VS_CPG_4H_BMDC_DN	1	0.526392	0.0513815	1	1	0.567185	0.0135484	1
GSE17721_LPS_VS_GARDIQUIMOD_16H_BMDC_DN	1	0.602851	0.0486453	1	1	0.401258	0.0717639	1
GSE17721_LPS_VS_GARDIQUIMOD_24H_BMDC_DN	1	0.288357	0.00688402	1	1	0.293285	0.0942262	1
GSE17721_LPS_VS_PAM3CSK4_24H_BMDC_DN	1	0.0783456	0.0218884	1	1	0.180794	0.12694	1
GSE17721_LPS_VS_PAM3CSK4_6H_BMDC_DN	1	0.38145	0.0259037	1	1	0.656807	0.039447	1
GSE17721_LPS_VS_POLYIC_24H_BMDC_DN	1	0.00504916	0.516327	1	1	0.025271	0.361728	1
GSE17721_LPS_VS_POLYIC_24H_BMDC_UP	0.448742	1	0.04366	1	1	0.868026	0.370811	1
GSE17721_LPS_VS_POLYIC_6H_BMDC_DN	1	0.0625047	0.0414998	1	1	0.200428	0.0674137	1
GSE17721_LPS_VS_POLYIC_8H_BMDC_DN	1	0.236269	0.027571	1	1	0.218041	0.259195	1
GSE17721_PAM3CSK4_VS_CPG_12H_BMDC_UP	1	0.729411	0.0103503	1	1	0.861394	0.182777	1
GSE17721_PAM3CSK4_VS_CPG_6H_BMDC_UP	1	0.307816	0.139453	1	1	0.436955	0.0303261	1
GSE17721_PAM3CSK4_VS_GADIQUIMOD_1H_BMDC_DN	0.870423	1	0.0340639	1	1	0.562437	0.300014	1
GSE17721_POLYIC_VS_CPG_12H_BMDC_DN	1	0.633661	0.0427942	1	1	0.668155	0.158188	1
GSE17721_POLYIC_VS_CPG_4H_BMDC_DN	1	0.541432	0.0242416	1	1	0.486476	0.0126476	1
GSE17721_POLYIC_VS_GARDIQUIMOD_1H_BMDC_DN	1	0.841652	0.0344643	1	1	0.534631	0.11625	1
GSE17721_POLYIC_VS_GARDIQUIMOD_6H_BMDC_DN	1	0.974932	0.0124554	1	1	0.680493	0.108568	1
GSE17721_POLYIC_VS_PAM3CSK4_12H_BMDC_DN	1	0.8523	0.0351448	1	1	0.826422	0.0994303	1
GSE17721_POLYIC_VS_PAM3CSK4_16H_BMDC_UP	1	0.113373	0.853786	1	1	0.0474827	0.507708	1
GSE17721_POLYIC_VS_PAM3CSK4_1H_BMDC_DN	1	0.116554	0.955144	1	1	0.00177256	0.853102	1
GSE17721_POLYIC_VS_PAM3CSK4_24H_BMDC_DN	1	0.794925	0.00385999	1	1	0.776735	0.0293172	1
GSE17812_WT_VS_THPOK_KO_MEMORY_CD8_TCELL_DN	1	0.018245	0.0205095	1	1	0.00603841	0.0266556	1
GSE17974_0.5H_VS_72H_IL4_AND_ANTI_IL12_ACT_CD4_TCELL_DN	1	0.845017	0.033425	1	1	0.678388	0.105045	1
GSE17974_0.5H_VS_72H_UNTREATED_IN_VITRO_CD4_TCELL_DN	1	0.89028	1.63161e-06	1	1	0.856525	0.00407471	1
GSE17974_0H_VS_12H_IN_VITRO_ACT_CD4_TCELL_DN	1	0.600069	0.00383426	1	1	0.950433	0.0190392	1
GSE17974_0H_VS_12H_IN_VITRO_ACT_CD4_TCELL_UP	0.0119439	1	0.46209	1	1	0.858752	0.862779	1
GSE17974_0H_VS_24H_IN_VITRO_ACT_CD4_TCELL_DN	1	0.446866	4.72233e-06	1	1	0.561289	1.83424e-05	1
GSE17974_0H_VS_2H_IN_VITRO_ACT_CD4_TCELL_DN	0.197467	1	0.100073	1	0.0237982	1	0.00420992	1
GSE17974_0H_VS_48H_IN_VITRO_ACT_CD4_TCELL_DN	1	0.932394	0.000356387	1	1	0.962763	0.00476415	1
GSE17974_0H_VS_4H_IN_VITRO_ACT_CD4_TCELL_DN	1	0.989146	0.0208542	1	0.27398	1	0.00179049	1
GSE17974_0H_VS_6H_IN_VITRO_ACT_CD4_TCELL_DN	0.513513	1	0.0275683	1	0.79104	1	0.00274234	1
GSE17974_0H_VS_72H_IN_VITRO_ACT_CD4_TCELL_DN	1	0.718874	1.34104e-05	1	1	0.712861	0.00047454	1
GSE17974_1.5H_VS_72H_IL4_AND_ANTI_IL12_ACT_CD4_TCELL_DN	1	0.464379	0.0113353	1	1	0.766235	0.0150473	1
GSE17974_1.5H_VS_72H_IL4_AND_ANTI_IL12_ACT_CD4_TCELL_UP	0.00796766	1	0.999969	0.511613	1	0.37406	0.866242	1
GSE17974_1H_VS_72H_UNTREATED_IN_VITRO_CD4_TCELL_DN	1	0.845205	2.57184e-05	1	1	0.912802	1.36243e-05	1
GSE17974_1H_VS_72H_UNTREATED_IN_VITRO_CD4_TCELL_UP	0.0339653	1	0.990833	1	1	0.210334	0.619454	1
GSE17974_2.5H_VS_72H_IL4_AND_ANTI_IL12_ACT_CD4_TCELL_DN	1	0.625932	0.00473787	1	1	0.961406	0.0683137	1
GSE17974_2H_VS_72H_UNTREATED_IN_VITRO_CD4_TCELL_DN	1	0.960407	4.72233e-06	1	1	0.832032	0.00805956	1
GSE17974_CTRL_VS_ACT_IL4_AND_ANTI_IL12_0.5H_CD4_TCELL_DN	0.00191224	1	0.943016	1	0.482512	1	0.851769	1
GSE17974_CTRL_VS_ACT_IL4_AND_ANTI_IL12_0.5H_CD4_TCELL_UP	1	0.0297842	0.624044	1	1	0.0562457	0.635176	1
GSE17974_CTRL_VS_ACT_IL4_AND_ANTI_IL12_12H_CD4_TCELL_DN	1	0.971612	0.000557548	1	1	0.998599	0.00569874	1
GSE17974_CTRL_VS_ACT_IL4_AND_ANTI_IL12_24H_CD4_TCELL_DN	1	0.919141	6.39718e-08	1	1	0.967017	0.000801967	1
GSE17974_CTRL_VS_ACT_IL4_AND_ANTI_IL12_24H_CD4_TCELL_UP	0.0134654	1	0.835245	1	1	0.628208	0.945231	1
GSE17974_CTRL_VS_ACT_IL4_AND_ANTI_IL12_2H_CD4_TCELL_DN	0.74485	1	0.0779414	1	0.0520465	1	0.0131634	1
GSE17974_CTRL_VS_ACT_IL4_AND_ANTI_IL12_48H_CD4_TCELL_DN	1	0.508718	4.58726e-07	1	1	0.729236	3.93984e-05	1
GSE17974_CTRL_VS_ACT_IL4_AND_ANTI_IL12_4H_CD4_TCELL_DN	1	0.990172	0.0800819	1	0.847527	1	0.0102303	1
GSE17974_CTRL_VS_ACT_IL4_AND_ANTI_IL12_6H_CD4_TCELL_DN	1	0.646725	0.0223815	1	1	0.901199	0.00181026	1
GSE17974_CTRL_VS_ACT_IL4_AND_ANTI_IL12_72H_CD4_TCELL_DN	1	0.818728	0.00476022	1	1	0.728627	0.0226511	1
GSE18203_CTRL_VS_INTRATUMORAL_CPG_INJ_MC38_TUMOR_DN	1	0.302182	0.000406011	1	1	0.00749065	0.0144155	1
GSE18281_PERIMEDULLARY_CORTICAL_REGION_VS_WHOLE_CORTEX_THYMUS_UP	1	0.00201322	0.205858	1	1	0.0213933	0.247389	1
GSE18281_SUBCAPSULAR_CORTICAL_REGION_VS_WHOLE_MEDULLA_THYMUS_UP	1	0.044095	0.502942	1	1	0.0149975	0.366109	1
GSE18281_SUBCAPSULAR_VS_CENTRAL_CORTICAL_REGION_OF_THYMUS_DN	1	0.325722	0.0435515	1	1	0.674343	0.160871	1
GSE18791_CTRL_VS_NEWCASTLE_VIRUS_DC_16H_UP	1	0.918091	0.0310123	1	1	0.788595	0.0978492	1
GSE18791_CTRL_VS_NEWCASTLE_VIRUS_DC_18H_UP	1	0.97543	0.0307432	1	1	0.878916	0.0195078	1
GSE18791_CTRL_VS_NEWCASTLE_VIRUS_DC_2H_UP	0.0828913	1	0.708429	1	0.0406813	1	0.581221	1
GSE18791_CTRL_VS_NEWCASTLE_VIRUS_DC_4H_UP	0.0236887	1	0.0319491	1	0.0198368	1	0.0652363	1
GSE18791_CTRL_VS_NEWCASTLE_VIRUS_DC_8H_UP	0.0408339	1	0.084401	1	0.0763924	1	0.401443	1
GSE18791_UNSTIM_VS_NEWCATSLE_VIRUS_DC_18H_DN	1	0.730547	0.0443506	1	1	0.892968	0.71007	1
GSE18893_TCONV_VS_TREG_24H_CULTURE_UP	1	0.0487335	0.0346797	1	1	0.134215	0.0402194	1
GSE18893_TCONV_VS_TREG_24H_TNF_STIM_UP	1	0.311627	1.48665e-07	1	1	0.000311739	0.000344072	1
GSE19198_1H_VS_24H_IL21_TREATED_TCELL_UP	1	0.00716901	0.0624434	1	1	0.461268	0.0172917	1
GSE19198_6H_VS_24H_IL21_TREATED_TCELL_UP	1	0.0684399	0.0310123	1	1	0.287891	0.251345	1
GSE19198_CTRL_VS_IL21_TREATED_TCELL_6H_UP	1	0.0156807	0.172396	1	1	0.0830248	0.134095	1
GSE19401_NAIVE_VS_IMMUNIZED_MOUSE_PLN_FOLLICULAR_DC_UP	1	0.0256609	0.458659	1	1	5.27654e-05	0.189381	1
GSE19401_UNSTIM_VS_PAM2CSK4_STIM_FOLLICULAR_DC_DN	1	0.875727	0.028145	1	1	0.723811	0.234737	1
GSE19401_UNSTIM_VS_RETINOIC_ACID_AND_PAM2CSK4_STIM_FOLLICULAR_DC_UP	1	0.00646098	0.138668	1	1	0.260596	0.237095	1
GSE19401_UNSTIM_VS_RETINOIC_ACID_STIM_FOLLICULAR_DC_DN	1	0.209071	0.167424	1	1	0.0076582	0.241112	1
GSE19401_UNSTIM_VS_RETINOIC_ACID_STIM_FOLLICULAR_DC_UP	1	0.0327512	0.146068	1	1	0.141895	0.0586715	1
GSE19772_HCMV_INFL_VS_HCMV_INF_MONOCYTES_AND_PI3K_INHIBITION_DN	1	0.756256	0.0110808	1	1	0.575519	0.051985	1
GSE19825_NAIVE_VS_DAY3_EFF_CD8_TCELL_DN	1	0.541081	0.0414998	1	1	0.178999	0.149789	1
GSE19825_NAIVE_VS_IL2RAHIGH_DAY3_EFF_CD8_TCELL_DN	1	0.0889449	0.414791	1	1	0.0187776	0.30872	1
GSE19888_ADENOSINE_A3R_ACT_VS_A3R_ACT_WITH_A3R_INH_PRETREATMENT_IN_MAST_CELL_UP	1	0.745435	0.00016917	1	1	0.144182	0.0678457	1
GSE19888_ADENOSINE_A3R_ACT_VS_TCELL_MEMBRANES_ACT_IN_MAST_CELL_UP	1	0.124629	0.0263211	1	1	0.44736	0.275553	1
GSE19888_ADENOSINE_A3R_INH_PRETREAT_AND_ACT_BY_A3R_VS_TCELL_MEMBRANES_ACT_MAST_CELL_UP	1	0.14822	0.00132514	1	1	0.92535	0.263844	1
GSE19888_CTRL_VS_A3R_INHIBITOR_TREATED_MAST_CELL_UP	1	0.574757	0.000158217	1	1	0.0587528	0.0144155	1
GSE19923_E2A_KO_VS_E2A_AND_HEB_KO_DP_THYMOCYTE_DN	1	0.250374	0.0415761	1	1	0.417688	0.0516654	1
GSE19923_HEB_KO_VS_HEB_AND_E2A_KO_DP_THYMOCYTE_DN	1	0.388709	0.414683	1	1	0.0463346	0.434097	1
GSE19923_HEB_KO_VS_HEB_AND_E2A_KO_DP_THYMOCYTE_UP	1	0.654963	0.0075307	1	1	0.664451	0.0293172	1
GSE19923_WT_VS_HEB_AND_E2A_KO_DP_THYMOCYTE_UP	1	0.396538	0.00506693	1	1	0.311802	0.00686814	1
GSE19923_WT_VS_HEB_KO_DP_THYMOCYTE_DN	1	0.826229	0.035984	1	1	0.792441	0.0616849	1
GSE19941_IL10_KO_VS_IL10_KO_AND_NFKBP50_KO_LPS_AND_IL10_STIM_MACROPHAGE_DN	1	0.694324	0.0248235	1	1	0.153425	0.0248641	1
GSE19941_LPS_VS_LPS_AND_IL10_STIM_IL10_KO_MACROPHAGE_UP	1	0.0963924	0.0165697	1	1	0.000438487	0.0278969	1
GSE19941_UNSTIM_VS_LPS_AND_IL10_STIM_IL10_KO_MACROPHAGE_DN	1	0.937245	0.00676484	1	1	0.478417	0.0930593	1
GSE19941_UNSTIM_VS_LPS_STIM_IL10_KO_MACROPHAGE_DN	1	0.622945	0.033566	1	1	0.146126	0.137749	1
GSE19941_UNSTIM_VS_LPS_STIM_IL10_KO_NFKBP50_KO_MACROPHAGE_UP	1	0.239326	0.129059	1	1	0.0018538	0.309299	1
GSE20152_HTNFA_OVERXPRESS_ANKLE_VS_CTRL_SPHK1_KO_ANKLE_UP	1	0.239326	0.95295	1	1	0.023422	0.723598	1
GSE20366_EX_VIVO_VS_HOMEOSTATIC_CONVERSION_TREG_DN	1	0.0240238	0.000717625	1	1	0.00291431	0.0997996	1
GSE20500_CTRL_VS_RARA_ANTAGONIST_TREATED_CD4_TCELL_UP	1	0.0387919	0.52265	1	1	0.153777	0.208972	1
GSE20500_CTRL_VS_RETINOIC_ACID_TREATED_CD4_TCELL_DN	1	0.0105025	0.918948	1	1	0.0603248	0.583615	1
GSE20715_0H_VS_24H_OZONE_LUNG_DN	1	0.167216	0.653748	1	1	0.0324542	0.583615	1
GSE20715_0H_VS_24H_OZONE_LUNG_UP	1	0.535975	0.00231033	1	1	0.927159	0.0087827	1
GSE20715_0H_VS_48H_OZONE_LUNG_DN	1	0.431146	0.0901068	1	1	0.00430197	0.121082	1
GSE20715_0H_VS_48H_OZONE_TLR4_KO_LUNG_DN	1	0.392933	0.470616	1	1	0.025271	0.113937	1
GSE20715_0H_VS_6H_OZONE_LUNG_DN	1	0.327675	0.87184	1	1	0.0134691	0.803497	1
GSE20715_0H_VS_6H_OZONE_LUNG_UP	1	0.296125	0.0326835	1	1	0.730427	0.194109	1
GSE20727_CTRL_VS_DNFB_ALLERGEN_TREATED_DC_UP	1	0.157702	0.0525097	1	1	0.0326196	0.117272	1
GSE20727_CTRL_VS_ROS_INH_AND_DNFB_ALLERGEN_TREATED_DC_DN	1	0.622263	0.0119846	1	1	0.200749	0.0343849	1
GSE20727_CTRL_VS_ROS_INHIBITOR_TREATED_DC_DN	1	0.0415656	0.00350247	1	1	0.0334484	0.0424391	1
GSE20727_CTRL_VS_ROS_INHIBITOR_TREATED_DC_UP	1	0.71383	0.00676484	1	1	0.317922	0.0275459	1
GSE20727_DNFB_ALLERGEN_VS_ROS_INH_AND_DNFB_ALLERGEN_TREATED_DC_DN	1	0.219092	0.00205871	1	1	0.00134404	0.0191116	1
GSE20727_ROS_INH_VS_ROS_INH_AND_DNFB_ALLERGEN_TREATED_DC_UP	1	0.0691731	0.209484	1	1	0.00134404	0.12094	1
GSE21033_3H_VS_24H_POLYIC_STIM_DC_DN	1	0.518581	0.00199156	1	1	0.817735	0.0709196	1
GSE21033_CTRL_VS_POLYIC_STIM_DC_6H_UP	1	0.328896	0.99717	1	1	0.0414118	0.807898	1
GSE21063_3H_VS_16H_ANTI_IGM_STIM_BCELL_DN	1	0.969431	1.47009e-05	1	0.00201016	1	0.00323685	1
GSE21063_3H_VS_16H_ANTI_IGM_STIM_NFATC1_KOBCELL_DN	1	0.434667	0.375206	1	1	0.00198992	0.427813	1
GSE21063_CTRL_VS_ANTI_IGM_STIM_BCELL_16H_UP	1	0.405943	0.014149	1	1	0.0856292	0.189634	1
GSE21063_CTRL_VS_ANTI_IGM_STIM_BCELL_NFATC1_KO_16H_DN	1	0.678114	0.540003	1	1	0.0256529	0.407955	1
GSE21063_CTRL_VS_ANTI_IGM_STIM_BCELL_NFATC1_KO_8H_DN	1	0.197163	1.62702e-08	1	1	0.0584294	1.29982e-05	1
GSE21063_CTRL_VS_ANTI_IGM_STIM_BCELL_NFATC1_KO_8H_UP	1	0.885224	0.999969	0.133349	1	0.0088232	0.975123	1
GSE21063_WT_VS_NFATC1_KO_16H_ANTI_IGM_STIM_BCELL_DN	1	0.00582417	0.49151	1	1	0.147981	0.489814	1
GSE21063_WT_VS_NFATC1_KO_16H_ANTI_IGM_STIM_BCELL_UP	1	0.429348	0.999969	0.157924	1	3.06233e-05	0.988879	1
GSE21063_WT_VS_NFATC1_KO_8H_ANTI_IGM_STIM_BCELL_UP	1	0.000353	1.73294e-09	1	1	5.55475e-09	7.03805e-06	1
GSE2128_C57BL6_VS_NOD_THYMOCYTE_UP	1	0.101457	0.100553	1	1	1.90941e-05	0.260645	1
GSE2128_CTRL_VS_MIMETOPE_NEGATIVE_SELECTION_DP_THYMOCYTE_C57BL6_UP	1	0.028658	0.615982	1	1	0.0308668	0.21826	1
GSE21360_NAIVE_VS_PRIMARY_MEMORY_CD8_TCELL_DN	1	0.0134205	0.181012	1	1	0.237347	0.370607	1
GSE21360_NAIVE_VS_QUATERNARY_MEMORY_CD8_TCELL_DN	0.0422456	1	0.504906	1	0.334805	1	0.748686	1
GSE21360_NAIVE_VS_QUATERNARY_MEMORY_CD8_TCELL_UP	0.000407564	1	0.117094	1	0.0361544	1	0.591725	1
GSE21360_NAIVE_VS_SECONDARY_MEMORY_CD8_TCELL_UP	1	0.113265	0.325815	1	1	0.0214812	0.561162	1
GSE21360_NAIVE_VS_TERTIARY_MEMORY_CD8_TCELL_DN	1	0.0579808	0.00977591	1	1	0.378198	0.100377	1
GSE21360_PRIMARY_VS_QUATERNARY_MEMORY_CD8_TCELL_UP	1	0.177354	0.0169552	1	1	0.0856241	0.229645	1
GSE21360_SECONDARY_VS_QUATERNARY_MEMORY_CD8_TCELL_UP	1	0.00658001	0.432775	1	1	0.000386699	0.404931	1
GSE21360_SECONDARY_VS_TERTIARY_MEMORY_CD8_TCELL_DN	1	0.0115567	0.18568	1	1	0.040666	0.408925	1
GSE21360_SECONDARY_VS_TERTIARY_MEMORY_CD8_TCELL_UP	1	0.945241	0.00466027	1	1	0.745524	0.0654401	1
GSE21360_TERTIARY_VS_QUATERNARY_MEMORY_CD8_TCELL_DN	1	0.0665767	0.0308672	1	1	0.0207719	0.0694379	1
GSE21360_TERTIARY_VS_QUATERNARY_MEMORY_CD8_TCELL_UP	1	0.00416157	0.06768	1	1	0.0897674	0.116953	1
GSE21379_WT_VS_SAP_KO_CD4_TCELL_DN	1	0.517991	0.222846	1	1	0.0156212	0.163623	1
GSE21546_ELK1_KO_VS_SAP1A_KO_AND_ELK1_KO_DP_THYMOCYTES_DN	1	0.328339	0.00473787	1	1	0.00461172	0.106401	1
GSE21546_SAP1A_KO_VS_SAP1A_KO_AND_ELK1_KO_DP_THYMOCYTES_DN	1	0.0277325	0.358117	1	1	0.0262832	0.380276	1
GSE21546_UNSTIM_VS_ANTI_CD3_STIM_DP_THYMOCYTES_DN	1	0.243594	0.0108999	1	1	0.0286497	0.0725473	1
GSE21546_WT_VS_ELK1_KO_ANTI_CD3_STIM_DP_THYMOCYTES_DN	1	0.955939	0.023744	1	1	0.271375	0.172904	1
GSE21546_WT_VS_SAP1A_KO_AND_ELK1_KO_ANTI_CD3_STIM_DP_THYMOCYTES_DN	1	0.472465	0.403747	1	1	0.0316152	0.262173	1
GSE21546_WT_VS_SAP1A_KO_DP_THYMOCYTES_UP	1	0.970558	0.00305194	1	0.0361544	1	0.288106	1
GSE21670_IL6_VS_TGFB_AND_IL6_TREATED_CD4_TCELL_UP	2.28549e-05	1	0.134201	1	0.000880792	1	0.432946	1
GSE21670_IL6_VS_TGFB_AND_IL6_TREATED_STAT3_KO_CD4_TCELL_UP	1	0.782811	0.0901068	1	1	0.0254525	0.130438	1
GSE21670_STAT3_KO_VS_WT_CD4_TCELL_TGFB_IL6_TREATED_DN	1	0.0615917	0.0195941	1	1	0.605533	0.00126283	1
GSE21670_TGFB_VS_IL6_TREATED_STAT3_KO_CD4_TCELL_DN	1	0.0232356	0.567419	1	1	0.565868	0.721753	1
GSE21670_TGFB_VS_TGFB_AND_IL6_TREATED_CD4_TCELL_UP	1	0.142358	0.453657	1	1	0.00563677	0.445493	1
GSE21670_UNTREATED_VS_IL6_TREATED_CD4_TCELL_UP	1	0.0158338	0.392582	1	1	0.0795332	0.511702	1
GSE21670_UNTREATED_VS_IL6_TREATED_STAT3_KO_CD4_TCELL_DN	0.0323158	1	0.798801	1	0.454145	1	0.331013	1
GSE21670_UNTREATED_VS_IL6_TREATED_STAT3_KO_CD4_TCELL_UP	1	0.115848	0.0017944	1	1	0.674299	0.00149817	1
GSE21670_UNTREATED_VS_TGFB_IL6_TREATED_CD4_TCELL_DN	0.00489922	1	0.323906	1	0.24421	1	0.863355	1
GSE21670_UNTREATED_VS_TGFB_IL6_TREATED_CD4_TCELL_UP	1	0.0848763	0.0348813	1	1	3.98461e-05	0.229645	1
GSE21670_UNTREATED_VS_TGFB_IL6_TREATED_STAT3_KO_CD4_TCELL_UP	1	0.743916	0.0522251	1	1	0.059053	0.0191885	1
GSE21678_WT_VS_FOXO1_FOXO3_KO_TREG_DN	0.498585	1	0.229856	1	0.000632884	1	0.725811	1
GSE21678_WT_VS_FOXO1_FOXO3_KO_TREG_UP	0.932726	1	0.954083	1	1	6.01171e-05	0.734232	1
GSE21774_CD62L_POS_CD56_DIM_VS_CD62L_NEG_CD56_DIM_NK_CELL_DN	1	0.00422837	0.2325	1	1	0.0445713	0.324613	1
GSE21927_C26GM_VS_4T1_TUMOR_MONOCYTE_BALBC_UP	1	0.0273383	0.186712	1	1	0.0205131	0.188244	1
GSE21927_GMCSF_IL6_VS_GMCSF_GCSF_TREATED_BONE_MARROW_DN	0.224689	1	0.0169372	1	1	0.684439	0.0884175	1
GSE21927_SPLEEN_C57BL6_VS_4T1_TUMOR_BALBC_MONOCYTES_DN	1	0.927758	0.0427942	1	0.800639	1	0.323772	1
GSE21927_SPLEEN_C57BL6_VS_EL4_TUMOR_BALBC_MONOCYTES_DN	1	0.991923	0.0263211	1	1	0.225365	0.21826	1
GSE21927_SPLEEN_VS_BONE_MARROW_MONOCYTE_BALBC_DN	1	0.0302777	0.459093	1	1	0.26495	0.620712	1
GSE2197_IMMUNOSUPPRESSIVE_DNA_VS_UNTREATED_IN_DC_UP	1	0.151981	0.49404	1	1	0.0478454	0.562454	1
GSE22025_UNTREATED_VS_TGFB1_AND_PROGESTERONE_TREATED_CD4_TCELL_UP	1	0.0384007	0.809545	1	1	0.184681	0.519543	1
GSE22045_TREG_VS_TCONV_DN	0.0001072	1	0.0748093	1	2.64001e-06	1	0.550977	1
GSE22045_TREG_VS_TCONV_UP	1	0.000719121	0.480152	1	1	4.40933e-06	0.21335	1
GSE22103_UNSTIM_VS_GMCSF_AND_IFNG_STIM_NEUTROPHIL_DN	1	0.022818	0.0138105	1	1	0.0393572	0.296738	1
GSE22140_GERMFREE_VS_SPF_ARTHRITIC_MOUSE_CD4_TCELL_DN	1	0.107126	0.0569469	1	1	0.525558	0.0306774	1
GSE22140_GERMFREE_VS_SPF_MOUSE_CD4_TCELL_DN	1	0.0170842	0.291266	1	1	0.0168271	0.384895	1
GSE22140_HEALTHY_VS_ARTHRITIC_GERMFREE_MOUSE_CD4_TCELL_DN	1	0.0481477	0.20803	1	1	0.0138964	0.375873	1
GSE22140_HEALTHY_VS_ARTHRITIC_GERMFREE_MOUSE_CD4_TCELL_UP	1	0.138394	0.0961804	1	1	0.599028	0.0184443	1
GSE22140_HEALTHY_VS_ARTHRITIC_MOUSE_CD4_TCELL_DN	1	0.0848225	0.279408	1	1	0.0316152	0.300856	1
GSE22140_HEALTHY_VS_ARTHRITIC_MOUSE_CD4_TCELL_UP	1	0.0121047	0.0295555	1	1	0.26442	0.0601433	1
GSE22196_HEALTHY_VS_OBESE_MOUSE_SKIN_GAMMADELTA_TCELL_DN	1	0.00536269	0.268953	1	1	0.0010737	0.120462	1
GSE22229_RENAL_TRANSPLANT_VS_HEALTHY_PBMC_UP	1	0.458683	0.0428297	1	1	0.0121654	0.0516654	1
GSE22313_HEALTHY_VS_SLE_MOUSE_CD4_TCELL_DN	1	0.0302224	0.00204383	1	1	0.00675306	0.0152512	1
GSE22432_CDC_VS_COMMON_DC_PROGENITOR_DN	1	0.581635	0.00957821	1	1	0.253972	0.0086395	1
GSE22432_CDC_VS_COMMON_DC_PROGENITOR_UP	1	0.101408	0.57736	1	1	0.0468385	0.299406	1
GSE22432_CONVENTIONAL_CDC_VS_PLASMACYTOID_PDC_UP	1	0.775037	0.0124435	1	1	0.767551	0.0227587	1
GSE22432_MULTIPOTENT_PROGENITOR_VS_CDC_DN	1	0.64506	0.0565921	1	1	0.318716	0.0434511	1
GSE22432_MULTIPOTENT_VS_COMMON_DC_PROGENITOR_UNTREATED_UP	0.958184	1	0.0347179	1	1	0.842714	0.0552764	1
GSE22443_IL2_VS_IL12_TREATED_ACT_CD8_TCELL_DN	1	0.495553	0.0408822	1	1	0.423173	0.244493	1
GSE22443_NAIVE_VS_ACT_AND_IL12_TREATED_CD8_TCELL_UP	1	0.0231469	0.246084	1	1	0.155812	0.156673	1
GSE22501_PERIPHERAL_BLOOD_VS_CORD_BLOOD_TREG_UP	1	0.0354886	0.74589	1	1	0.174379	0.453927	1
GSE22589_HEALTHY_VS_SIV_INFECTED_DC_UP	1	0.00105656	0.0800819	1	1	0.0202543	0.427813	1
GSE22601_CD4_SINGLE_POSITIVE_VS_CD8_SINGLE_POSITIVE_THYMOCYTE_UP	1	0.625363	0.0172075	1	1	0.197083	0.0926868	1
GSE22601_DOUBLE_POSITIVE_VS_CD4_SINGLE_POSITIVE_THYMOCYTE_DN	1	0.412286	4.4514e-05	1	1	0.0180771	0.00172616	1
GSE22601_DOUBLE_POSITIVE_VS_CD8_SINGLE_POSITIVE_THYMOCYTE_DN	1	0.627753	0.00823827	1	1	0.263985	0.106401	1
GSE22611_UNSTIM_VS_6H_MDP_STIM_MUTANT_NOD2_TRANSDUCED_HEK293T_CELL_DN	1	0.0175219	0.540368	1	1	0.104787	0.187927	1
GSE22886_CD8_TCELL_VS_BCELL_NAIVE_UP	1	0.00408601	0.201529	1	1	0.635562	0.169452	1
GSE22886_CD8_VS_CD4_NAIVE_TCELL_DN	1	0.567224	0.951732	1	1	0.000452046	0.870683	1
GSE22886_CD8_VS_CD4_NAIVE_TCELL_UP	1	0.955939	0.3638	1	0.000905426	1	0.0986696	1
GSE22886_CTRL_VS_LPS_24H_DC_UP	1	0.681476	0.0097954	1	1	0.605533	0.121458	1
GSE22886_DAY0_VS_DAY1_MONOCYTE_IN_CULTURE_DN	1	0.090567	0.135418	1	1	0.00885351	0.0600424	1
GSE22886_DAY0_VS_DAY1_MONOCYTE_IN_CULTURE_UP	1	0.00134033	0.0389612	1	1	0.0149119	0.17488	1
GSE22886_DAY0_VS_DAY7_MONOCYTE_IN_CULTURE_DN	1	0.817451	0.000128962	1	1	0.962961	0.0145175	1
GSE22886_DAY0_VS_DAY7_MONOCYTE_IN_CULTURE_UP	1	0.00572978	0.291395	1	1	0.0120045	0.210923	1
GSE22886_DAY1_VS_DAY7_MONOCYTE_IN_CULTURE_DN	1	0.777726	6.56054e-05	1	1	0.998252	0.0407395	1
GSE22886_DAY1_VS_DAY7_MONOCYTE_IN_CULTURE_UP	1	0.328903	0.876464	1	1	0.0186971	0.378111	1
GSE22886_DC_VS_MONOCYTE_DN	1	0.000453158	0.0532063	1	1	0.01982	0.0343849	1
GSE22886_DC_VS_MONOCYTE_UP	1	0.308852	0.0407187	1	1	0.200749	0.349525	1
GSE22886_IGG_IGA_MEMORY_BCELL_VS_BM_PLASMA_CELL_DN	1	0.0481277	0.0952613	1	1	0.174379	0.0725591	1
GSE22886_IGM_MEMORY_BCELL_VS_BLOOD_PLASMA_CELL_DN	1	0.75274	0.033782	1	1	0.810138	0.061619	1
GSE22886_NAIVE_BCELL_VS_BLOOD_PLASMA_CELL_DN	1	0.646725	0.000827251	1	1	0.246583	0.00323685	1
GSE22886_NAIVE_BCELL_VS_BM_PLASMA_CELL_DN	1	0.172992	0.0347179	1	1	0.26725	0.101591	1
GSE22886_NAIVE_BCELL_VS_DC_DN	1	1.9402e-06	0.0867562	1	1	6.21224e-05	0.142571	1
GSE22886_NAIVE_BCELL_VS_MONOCYTE_DN	1	4.32575e-14	0.0617202	1	1	4.06801e-09	0.0149882	1
GSE22886_NAIVE_BCELL_VS_NEUTROPHIL_DN	1	4.57685e-09	0.0454013	1	1	3.62334e-07	0.0563504	1
GSE22886_NAIVE_CD4_TCELL_VS_12H_ACT_TH2_DN	1	0.657363	0.0935094	1	1	0.730052	0.0129711	1
GSE22886_NAIVE_CD4_TCELL_VS_48H_ACT_TH1_DN	1	0.844071	0.00305194	1	1	0.00651989	0.00200967	1
GSE22886_NAIVE_CD4_TCELL_VS_DC_DN	1	0.000246571	0.0202537	1	1	0.00966457	0.00179587	1
GSE22886_NAIVE_CD4_TCELL_VS_MEMORY_TCELL_DN	0.39686	1	0.00652571	1	0.972168	1	0.012537	1
GSE22886_NAIVE_CD4_TCELL_VS_MONOCYTE_DN	1	9.4393e-18	0.0113353	1	1	7.98949e-09	0.000176595	1
GSE22886_NAIVE_CD4_TCELL_VS_MONOCYTE_UP	9.90799e-05	1	0.259032	1	0.000196418	1	0.383442	1
GSE22886_NAIVE_CD4_TCELL_VS_NEUTROPHIL_DN	1	0.000746072	0.766488	1	1	0.00204091	0.331653	1
GSE22886_NAIVE_CD4_TCELL_VS_NEUTROPHIL_UP	0.0134654	1	0.215307	1	0.766888	1	0.197272	1
GSE22886_NAIVE_CD8_TCELL_VS_DC_DN	1	6.11707e-07	0.0563734	1	1	0.000108108	0.0563504	1
GSE22886_NAIVE_CD8_TCELL_VS_DC_UP	0.46419	1	0.3388	1	0.0475406	1	0.264103	1
GSE22886_NAIVE_CD8_TCELL_VS_MEMORY_TCELL_DN	1	0.598486	0.0768834	1	1	0.0115298	0.147488	1
GSE22886_NAIVE_CD8_TCELL_VS_MONOCYTE_DN	1	1.35808e-23	0.0188834	1	1	3.17072e-15	0.000728955	1
GSE22886_NAIVE_CD8_TCELL_VS_MONOCYTE_UP	0.64583	1	0.311806	1	4.47366e-05	1	0.246431	1
GSE22886_NAIVE_CD8_TCELL_VS_NEUTROPHIL_DN	1	0.00536269	0.67493	1	1	0.00213756	0.225263	1
GSE22886_NAIVE_CD8_TCELL_VS_NEUTROPHIL_UP	0.155989	1	0.0666172	1	0.24421	1	0.00856382	1
GSE22886_NAIVE_CD8_TCELL_VS_NKCELL_DN	1	0.00200827	0.621847	1	1	0.00109882	0.316547	1
GSE22886_NAIVE_CD8_TCELL_VS_NKCELL_UP	0.00942798	1	0.37629	1	0.000184342	1	0.260552	1
GSE22886_NAIVE_TCELL_VS_DC_DN	1	0.00021169	0.279692	1	1	0.00022967	0.0747674	1
GSE22886_NAIVE_TCELL_VS_DC_UP	0.0311571	1	0.263912	1	0.147174	1	0.871225	1
GSE22886_NAIVE_TCELL_VS_MONOCYTE_DN	1	2.19856e-16	0.0110808	1	1	2.14084e-10	0.00256519	1
GSE22886_NAIVE_TCELL_VS_MONOCYTE_UP	0.0162067	1	0.455905	1	0.000176917	1	0.234737	1
GSE22886_NAIVE_TCELL_VS_NEUTROPHIL_DN	1	0.00935628	0.194209	1	1	0.0272808	0.385766	1
GSE22886_NAIVE_TCELL_VS_NKCELL_DN	1	0.00338079	0.923924	1	1	7.30647e-06	0.609697	1
GSE22886_NAIVE_TCELL_VS_NKCELL_UP	0.000831135	1	0.134431	1	0.00201016	1	0.56855	1
GSE22886_NAIVE_VS_IGG_IGA_MEMORY_BCELL_DN	1	0.000110199	0.00147096	1	1	0.00885351	0.00312308	1
GSE22886_NAIVE_VS_IGM_MEMORY_BCELL_DN	1	0.0012222	0.00987759	1	1	0.0152844	0.0191885	1
GSE22886_NAIVE_VS_MEMORY_TCELL_DN	1	0.702136	0.0414998	1	1	0.152425	0.0963752	1
GSE22886_UNSTIM_VS_IL15_STIM_NKCELL_DN	1	0.785387	4.12068e-05	1	1	0.140182	0.000657354	1
GSE22886_UNSTIM_VS_IL2_STIM_NKCELL_DN	1	0.789894	0.000832798	1	1	0.315952	0.00119784	1
GSE22886_UNSTIM_VS_STIM_MEMORY_TCELL_DN	0.831148	1	0.0748093	1	1	0.19598	0.0164963	1
GSE22935_UNSTIM_VS_12H_MBOVIS_BCG_STIM_MYD88_KO_MACROPHAGE_DN	1	0.19487	0.0174273	1	1	0.525558	0.0994303	1
GSE22935_WT_VS_MYD88_KO_MACROPHAGE_12H_MBOVIS_BCG_STIM_DN	1	0.166029	0.496436	1	1	0.00631239	0.606742	1
GSE22935_WT_VS_MYD88_KO_MACROPHAGE_48H_MBOVIS_BCG_STIM_DN	1	0.0208527	0.186388	1	1	0.0072693	0.229645	1
GSE22935_WT_VS_MYD88_KO_MACROPHAGE_UP	1	0.00185722	0.107641	1	1	0.0121654	0.0786999	1
GSE23114_PERITONEAL_CAVITY_B1A_BCELL_VS_SPLEEN_BCELL_DN	1	0.5827	0.00486756	1	1	0.840029	0.0275188	1
GSE23114_PERITONEAL_CAVITY_B1A_BCELL_VS_SPLEEN_BCELL_IN_SLE2C1_MOUSE_UP	1	0.0188727	0.841346	1	1	0.0772423	0.430435	1
GSE23114_WT_VS_SLE2C1_MOUSE_SPLEEN_B1A_BCELL_DN	1	0.0146165	0.944375	1	1	0.0367169	0.671733	1
GSE23308_WT_VS_MINERALCORTICOID_REC_KO_MACROPHAGE_UP	1	0.44259	0.0394994	1	1	0.603491	0.134868	1
GSE23321_CD8_STEM_CELL_MEMORY_VS_EFFECTOR_MEMORY_CD8_TCELL_DN	1	0.353578	0.220144	1	1	0.0076117	0.104292	1
GSE23502_WT_VS_HDC_KO_MYELOID_DERIVED_SUPPRESSOR_CELL_BM_DN	1	0.28193	0.330235	1	1	0.0117072	0.179745	1
GSE23502_WT_VS_HDC_KO_MYELOID_DERIVED_SUPPRESSOR_CELL_COLON_TUMOR_UP	1	0.00500671	0.00851047	1	1	0.000178361	0.187768	1
GSE23505_IL6_IL1_IL23_VS_IL6_IL1_TGFB_TREATED_CD4_TCELL_DN	1	0.271102	0.153688	1	1	0.0286497	0.386886	1
GSE23505_IL6_IL1_VS_IL6_IL1_IL23_TREATED_CD4_TCELL_UP	1	0.117308	0.0334994	1	1	0.0128075	0.23453	1
GSE23505_IL6_IL1_VS_IL6_IL1_TGFB_TREATED_CD4_TCELL_DN	1	0.923086	0.000393881	1	1	0.856525	0.0111145	1
GSE23505_UNTREATED_VS_4DAY_IL6_IL1_TREATED_CD4_TCELL_UP	1	0.985161	0.00466027	1	1	0.998252	0.0694871	1
GSE23568_CTRL_TRANSDUCED_VS_WT_CD8_TCELL_UP	1	0.000240271	0.0160977	1	1	0.00278615	0.00311781	1
GSE23568_CTRL_VS_ID3_TRANSDUCED_CD8_TCELL_DN	1	0.0343514	2.91451e-05	1	1	0.00105566	0.00735716	1
GSE23568_ID3_KO_VS_WT_CD8_TCELL_DN	1	0.00445043	0.143981	1	1	0.0197944	0.0569618	1
GSE23568_ID3_KO_VS_WT_CD8_TCELL_UP	1	0.0133047	0.000268309	1	1	6.81393e-05	0.00476415	1
GSE23568_ID3_TRANSDUCED_VS_ID3_KO_CD8_TCELL_DN	1	0.943268	0.0822298	1	1	0.885509	0.0415681	1
GSE2405_0H_VS_12H_A_PHAGOCYTOPHILUM_STIM_NEUTROPHIL_DN	1	0.707572	0.0386998	1	1	0.197312	0.357048	1
GSE2405_HEAT_KILLED_LYSATE_VS_LIVE_A_PHAGOCYTOPHILUM_STIM_NEUTROPHIL_24H_UP	1	0.00754638	0.298222	1	1	0.0271943	0.5895	1
GSE2405_HEAT_KILLED_LYSATE_VS_LIVE_A_PHAGOCYTOPHILUM_STIM_NEUTROPHIL_9H_UP	1	0.0608455	0.0194079	1	1	0.000495792	0.0709196	1
GSE2405_HEAT_KILLED_VS_LIVE_A_PHAGOCYTOPHILUM_STIM_NEUTROPHIL_9H_UP	1	0.882771	0.0416317	1	1	0.597861	0.230703	1
GSE2405_S_AUREUS_VS_UNTREATED_NEUTROPHIL_DN	1	0.358805	0.000645823	1	1	0.0017365	0.00630592	1
GSE24081_CONTROLLER_VS_PROGRESSOR_HIV_SPECIFIC_CD8_TCELL_DN	1	0.356324	0.00510468	1	1	0.668155	0.0191885	1
GSE24142_DN2_VS_DN3_THYMOCYTE_ADULT_UP	1	0.0286418	0.186388	1	1	0.015641	0.511231	1
GSE24142_DN2_VS_DN3_THYMOCYTE_UP	1	0.00995756	0.00656111	1	1	0.103717	0.442165	1
GSE24142_EARLY_THYMIC_PROGENITOR_VS_DN2_THYMOCYTE_ADULT_UP	1	0.0137562	0.0658238	1	1	0.102659	0.242793	1
GSE24142_EARLY_THYMIC_PROGENITOR_VS_DN2_THYMOCYTE_FETAL_UP	1	0.013355	0.147868	1	1	0.110278	0.183601	1
GSE24142_EARLY_THYMIC_PROGENITOR_VS_DN2_THYMOCYTE_UP	1	0.000623311	0.0514712	1	1	0.106087	0.320903	1
GSE24142_EARLY_THYMIC_PROGENITOR_VS_DN3_THYMOCYTE_FETAL_UP	1	0.0434639	0.00764147	1	1	0.61462	0.227349	1
GSE24142_EARLY_THYMIC_PROGENITOR_VS_DN3_THYMOCYTE_UP	1	0.000343334	0.0306295	1	1	0.0587528	0.365354	1
GSE24210_CTRL_VS_IL35_TREATED_TCONV_CD4_TCELL_DN	1	0.489249	0.0403117	1	1	0.518642	0.146942	1
GSE24574_BCL6_HIGH_VS_LOW_TFH_CD4_TCELL_DN	1	0.0625047	3.14176e-05	1	1	0.0316462	0.000679852	1
GSE24574_BCL6_LOW_TFH_VS_TCONV_CD4_TCELL_DN	1	0.415469	1.14114e-07	1	1	0.162587	0.000252295	1
GSE24574_NAIVE_VS_TCONV_CD4_TCELL_DN	1	0.970824	0.0786424	1	1	0.95449	0.0077581	1
GSE24634_IL4_VS_CTRL_TREATED_NAIVE_CD4_TCELL_DAY10_DN	1	6.46629e-05	0.0244282	1	1	0.00464035	0.170819	1
GSE24634_IL4_VS_CTRL_TREATED_NAIVE_CD4_TCELL_DAY10_UP	1	0.804673	0.0110686	1	1	0.496567	0.0395475	1
GSE24634_IL4_VS_CTRL_TREATED_NAIVE_CD4_TCELL_DAY5_UP	1	2.82079e-05	0.0974966	1	1	0.00176107	0.0584717	1
GSE24634_IL4_VS_CTRL_TREATED_NAIVE_CD4_TCELL_DAY7_DN	1	0.000674533	0.23622	1	1	0.105032	0.377774	1
GSE24634_IL4_VS_CTRL_TREATED_NAIVE_CD4_TCELL_DAY7_UP	1	0.00200827	0.000225194	1	1	4.39842e-06	0.0121907	1
GSE24634_NAIVE_CD4_TCELL_VS_DAY10_IL4_CONV_TREG_DN	1	0.0080209	0.000538853	1	1	0.0088232	0.000911177	1
GSE24634_NAIVE_CD4_TCELL_VS_DAY10_IL4_CONV_TREG_UP	0.00161842	1	0.434559	1	0.24421	1	0.887893	1
GSE24634_NAIVE_CD4_TCELL_VS_DAY3_IL4_CONV_TREG_DN	1	0.166029	0.00245308	1	1	0.0353827	0.00754741	1
GSE24634_NAIVE_CD4_TCELL_VS_DAY3_IL4_CONV_TREG_UP	0.0421472	1	0.692741	1	1	0.983373	0.80924	1
GSE24634_NAIVE_CD4_TCELL_VS_DAY7_IL4_CONV_TREG_DN	1	0.0615917	3.65078e-06	1	1	0.000373814	0.000326149	1
GSE24634_TEFF_VS_TCONV_DAY10_IN_CULTURE_DN	1	0.000253372	0.0961139	1	1	0.076392	0.187005	1
GSE24634_TEFF_VS_TCONV_DAY10_IN_CULTURE_UP	1	0.0698329	0.00591896	1	1	1.89473e-06	0.067932	1
GSE24634_TEFF_VS_TCONV_DAY3_IN_CULTURE_DN	1	0.000526784	0.031172	1	1	0.139033	0.0563504	1
GSE24634_TEFF_VS_TCONV_DAY3_IN_CULTURE_UP	1	0.153928	0.000557548	1	1	0.00149851	0.0171884	1
GSE24634_TEFF_VS_TCONV_DAY5_IN_CULTURE_UP	1	0.525563	0.000326504	1	1	8.75238e-05	0.0190392	1
GSE24634_TEFF_VS_TCONV_DAY7_IN_CULTURE_DN	1	5.93619e-05	0.0554115	1	1	0.184953	0.181114	1
GSE24634_TEFF_VS_TCONV_DAY7_IN_CULTURE_UP	1	0.00519408	2.09236e-05	1	1	2.947e-10	7.03805e-06	1
GSE24634_TREG_VS_TCONV_POST_DAY10_IL4_CONVERSION_DN	1	9.806e-09	0.0237283	1	1	0.00203264	0.179388	1
GSE24634_TREG_VS_TCONV_POST_DAY10_IL4_CONVERSION_UP	1	0.0252561	0.000222244	1	1	0.0010737	0.000872233	1
GSE24634_TREG_VS_TCONV_POST_DAY3_IL4_CONVERSION_DN	1	6.40405e-05	0.0486453	1	1	0.0894344	0.136123	1
GSE24634_TREG_VS_TCONV_POST_DAY3_IL4_CONVERSION_UP	1	0.66339	0.0307621	1	1	0.0857892	0.0612143	1
GSE24634_TREG_VS_TCONV_POST_DAY5_IL4_CONVERSION_DN	1	0.0147052	0.281161	1	1	0.258291	0.44163	1
GSE24634_TREG_VS_TCONV_POST_DAY5_IL4_CONVERSION_UP	1	0.941814	0.000460258	1	1	0.438111	0.000590442	1
GSE24634_TREG_VS_TCONV_POST_DAY7_IL4_CONVERSION_DN	1	0.000332343	0.0421849	1	1	0.103918	0.270639	1
GSE24634_TREG_VS_TCONV_POST_DAY7_IL4_CONVERSION_UP	1	0.000559159	6.85734e-05	1	1	6.41819e-11	4.57294e-05	1
GSE24671_BAKIMULC_VS_SENDAI_VIRUS_INFECTED_MOUSE_SPLENOCYTES_UP	1	0.0382982	0.00907632	1	1	0.000645769	0.125525	1
GSE24671_CTRL_VS_BAKIMULC_INFECTED_MOUSE_SPLENOCYTES_UP	1	0.321396	0.598593	1	1	0.0283044	0.502454	1
GSE24726_WT_VS_E2-2_KO_PDC_DAY4_POST_DELETION_DN	1	0.098519	0.206272	1	1	0.105032	0.0412342	1
GSE24726_WT_VS_E2-2_KO_PDC_DAY6_POST_DELETION_UP	1	0.930203	0.039603	1	1	0.457703	0.127832	1
GSE24972_WT_VS_IRF8_KO_SPLEEN_FOLLICULAR_BCELL_DN	1	0.128656	0.049994	1	1	0.197312	0.182777	1
GSE25085_FETAL_BM_VS_ADULT_BM_SP4_THYMIC_IMPLANT_DN	1	0.0260402	0.252336	1	1	0.0171746	0.152805	1
GSE25085_FETAL_LIVER_VS_ADULT_BM_SP4_THYMIC_IMPLANT_DN	1	0.390613	0.00362128	1	1	0.00204091	0.260645	1
GSE25085_FETAL_LIVER_VS_ADULT_BM_SP4_THYMIC_IMPLANT_UP	0.970573	1	0.0203503	1	1	0.747552	0.229386	1
GSE25087_TREG_VS_TCONV_ADULT_DN	0.00489922	1	0.178394	1	5.806e-05	1	0.763829	1
GSE25087_TREG_VS_TCONV_ADULT_UP	1	0.0068355	0.668838	1	1	1.13482e-09	0.193673	1
GSE25087_TREG_VS_TCONV_FETUS_DN	0.0453106	1	0.280544	1	0.0367137	1	0.623164	1
GSE25087_TREG_VS_TCONV_FETUS_UP	1	0.0438804	0.368922	1	1	2.5198e-05	0.0813223	1
GSE25088_CTRL_VS_IL4_AND_ROSIGLITAZONE_STIM_MACROPHAGE_DN	0.892222	1	0.0143354	1	1	0.997732	0.195241	1
GSE25088_CTRL_VS_ROSIGLITAZONE_STIM_MACROPHAGE_UP	0.0175653	1	0.179574	1	1	0.914887	0.446163	1
GSE25088_CTRL_VS_ROSIGLITAZONE_STIM_STAT6_KO_MACROPHAGE_UP	0.0832154	1	0.0413057	1	1	0.967327	0.10024	1
GSE25088_IL4_VS_IL4_AND_ROSIGLITAZONE_STIM_MACROPHAGE_DAY10_DN	1	0.0384007	0.197234	1	1	0.0655005	0.0721925	1
GSE25088_ROSIGLITAZONE_VS_IL4_AND_ROSIGLITAZONE_STIM_STAT6_KO_MACROPHAGE_DAY10_DN	1	0.140317	0.0470854	1	1	0.406445	0.22608	1
GSE25088_ROSIGLITAZONE_VS_IL4_AND_ROSIGLITAZONE_STIM_STAT6_KO_MACROPHAGE_DAY10_UP	1	0.012012	0.722707	1	1	0.0279841	0.769573	1
GSE25088_WT_VS_STAT6_KO_MACROPHAGE_DN	1	0.000158902	7.80178e-05	1	1	1.54433e-10	0.0207502	1
GSE25088_WT_VS_STAT6_KO_MACROPHAGE_IL4_STIM_DN	1	0.000996516	1.0781e-05	1	1	1.3409e-08	0.00414346	1
GSE25123_CTRL_VS_ROSIGLITAZONE_STIM_PPARG_KO_MACROPHAGE_UP	1	9.79101e-05	0.190179	1	1	0.000210542	0.0119621	1
GSE25123_IL4_VS_IL4_AND_ROSIGLITAZONE_STIM_MACROPHAGE_DAY10_UP	1	0.00900623	0.344766	1	1	0.00113971	0.102713	1
GSE25123_ROSIGLITAZONE_VS_IL4_AND_ROSIGLITAZONE_STIM_MACROPHAGE_DAY10_UP	1	0.960407	0.0867562	1	1	0.681747	0.0306774	1
GSE25123_ROSIGLITAZONE_VS_IL4_AND_ROSIGLITAZONE_STIM_PPARG_KO_MACROPHAGE_DAY10_UP	1	0.51597	0.0244282	1	1	0.109656	0.149789	1
GSE25123_WT_VS_PPARG_KO_MACROPHAGE_IL4_STIM_DN	1	0.299444	0.0923423	1	1	0.0120404	0.00822256	1
GSE25123_WT_VS_PPARG_KO_MACROPHAGE_UP	1	0.0340593	0.765989	1	1	0.0332215	0.554181	1
GSE25146_UNSTIM_VS_HELIOBACTER_PYLORI_LPS_STIM_AGS_CELL_UP	1	0.129758	0.139453	1	1	0.00167232	0.0773515	1
GSE25502_WT_VS_KLF13_KO_THYMIC_MEMORY_LIKE_CD8_TCELL_DN	1	0.0297842	0.844901	1	1	0.508084	0.723916	1
GSE25502_WT_VS_KLF13_KO_THYMIC_MEMORY_LIKE_CD8_TCELL_UP	1	0.991923	0.0358226	1	1	0.883139	0.520059	1
GSE25677_MPL_VS_R848_STIM_BCELL_UP	1	0.0835152	0.0774814	1	1	0.275169	0.0248641	1
GSE2585_CD80_HIGH_VS_LOW_AIRE_KO_MTEC_UP	1	0.0364304	0.611365	1	1	0.0324093	0.490859	1
GSE2585_CTEC_VS_MTEC_THYMUS_DN	1	0.0310366	0.425488	1	1	0.174625	0.457241	1
GSE2585_CTEC_VS_THYMIC_MACROPHAGE_DN	1	0.314033	0.745097	1	1	0.0439424	0.332248	1
GSE2585_THYMIC_DC_VS_THYMIC_MACROPHAGE_DN	1	0.278846	0.0496332	1	1	0.74832	0.186193	1
GSE26030_TH1_VS_TH17_DAY15_POST_POLARIZATION_DN	1	0.0343036	0.062014	1	1	0.0899507	0.50323	1
GSE26030_TH1_VS_TH17_DAY5_POST_POLARIZATION_UP	1	0.957894	0.0165697	1	0.571647	1	0.476809	1
GSE26030_TH1_VS_TH17_RESTIMULATED_DAY15_POST_POLARIZATION_UP	1	0.358805	0.0113353	1	1	0.0603248	0.0301533	1
GSE26030_UNSTIM_VS_RESTIM_TH1_DAY15_POST_POLARIZATION_UP	1	0.0253185	0.205063	1	1	0.0283044	0.1265	1
GSE26156_DOUBLE_POSITIVE_VS_CD4_SINGLE_POSITIVE_THYMOCYTE_DN	1	0.0889449	1.97112e-05	1	1	0.0875455	0.000274541	1
GSE26343_WT_VS_NFAT5_KO_MACROPHAGE_DN	1	0.0243945	0.483853	1	1	0.0326196	0.328416	1
GSE26351_UNSTIM_VS_BMP_PATHWAY_STIM_HEMATOPOIETIC_PROGENITORS_UP	1	0.354887	0.00998688	1	1	0.441971	0.0312879	1
GSE26495_NAIVE_VS_PD1HIGH_CD8_TCELL_DN	1	1.7196e-18	0.145493	1	1	4.9997e-11	0.12733	1
GSE26495_NAIVE_VS_PD1HIGH_CD8_TCELL_UP	3.73878e-16	1	0.0874035	1	9.00931e-24	1	0.9483	1
GSE26495_NAIVE_VS_PD1LOW_CD8_TCELL_DN	1	2.12394e-25	0.0232137	1	1	5.44923e-15	0.161487	1
GSE26495_NAIVE_VS_PD1LOW_CD8_TCELL_UP	1.86284e-14	1	0.468411	1	1.66647e-20	1	0.690731	1
GSE26495_PD1HIGH_VS_PD1LOW_CD8_TCELL_DN	1	4.50235e-07	0.0454012	1	1	0.00589813	0.871325	1
GSE26669_CTRL_VS_COSTIM_BLOCK_MLR_CD4_TCELL_UP	1	0.930895	0.00588411	1	1	0.905281	0.061619	1
GSE26669_CTRL_VS_COSTIM_BLOCK_MLR_CD8_TCELL_UP	1	0.874353	0.0249045	1	1	0.373513	0.0144155	1
GSE26727_WT_VS_KLF2_KO_LPS_STIM_MACROPHAGE_DN	1	0.733158	0.125648	1	1	0.355969	0.0343849	1
GSE26928_CENTR_MEMORY_VS_CXCR5_POS_CD4_TCELL_UP	1	0.00584328	0.52265	1	1	0.0655005	0.752764	1
GSE26928_EFF_MEM_VS_CENTR_MEM_CD4_TCELL_DN	0.00689267	1	0.336634	1	0.082375	1	0.582305	1
GSE26928_EFF_MEM_VS_CENTR_MEM_CD4_TCELL_UP	1	6.66645e-05	0.328229	1	1	0.000513247	0.408001	1
GSE26928_EFF_MEMORY_VS_CXCR5_POS_CD4_TCELL_DN	0.00650392	1	0.206279	1	0.0182574	1	0.170951	1
GSE26928_EFF_MEMORY_VS_CXCR5_POS_CD4_TCELL_UP	1	0.000353	0.233662	1	1	0.0393572	0.275453	1
GSE26928_NAIVE_VS_CENT_MEMORY_CD4_TCELL_DN	1	0.000116952	0.461556	1	1	3.39808e-05	0.219575	1
GSE26928_NAIVE_VS_CENT_MEMORY_CD4_TCELL_UP	0.00138012	1	0.272911	1	0.000985263	1	0.718888	1
GSE26928_NAIVE_VS_CXCR5_POS_CD4_TCELL_DN	1	0.0125672	0.750463	1	1	6.01171e-05	0.468438	1
GSE26928_NAIVE_VS_CXCR5_POS_CD4_TCELL_UP	0.1482	1	0.195894	1	0.00448067	1	0.405485	1
GSE26928_NAIVE_VS_EFF_MEMORY_CD4_TCELL_DN	1	3.06563e-05	0.22484	1	1	6.28027e-05	0.153375	1
GSE26928_NAIVE_VS_EFF_MEMORY_CD4_TCELL_UP	9.90799e-05	1	0.3388	1	0.000196418	1	0.5636	1
GSE2706_2H_VS_8H_LPS_STIM_DC_UP	1	0.235184	0.0346932	1	1	0.601552	0.278456	1
GSE2706_2H_VS_8H_R848_AND_LPS_STIM_DC_UP	1	0.319776	0.00856051	1	1	0.819292	0.0351175	1
GSE2706_LPS_VS_R848_AND_LPS_8H_STIM_DC_UP	1	0.514866	0.148992	1	1	0.689615	0.0464111	1
GSE2706_UNSTIM_VS_2H_LPS_AND_R848_DC_UP	0.0134654	1	0.986733	1	0.579131	1	0.947857	1
GSE2706_UNSTIM_VS_2H_LPS_DC_DN	1	0.434667	0.729992	1	1	0.020712	0.541271	1
GSE2706_UNSTIM_VS_2H_R848_DC_DN	1	0.188512	0.536207	1	1	0.0123992	0.588212	1
GSE2706_UNSTIM_VS_8H_LPS_AND_R848_DC_UP	1	0.60128	0.00350247	1	1	0.87984	0.11574	1
GSE2706_UNSTIM_VS_8H_R848_DC_UP	1	0.0451265	0.385855	1	1	0.445674	0.316547	1
GSE27092_WT_VS_HDAC7_PHOSPHO_DEFICIENT_CD8_TCELL_DN	1	0.992343	0.0471531	1	1	0.68849	0.106979	1
GSE27241_CTRL_VS_DIGOXIN_TREATED_CD4_TCELL_IN_TH17_POLARIZING_CONDITIONS_DN	1	0.894587	0.0403543	1	1	0.950433	0.11625	1
GSE27241_CTRL_VS_DIGOXIN_TREATED_RORGT_KO_CD4_TCELL_IN_TH17_POLARIZING_CONDITIONS_UP	1	0.755954	0.151118	1	1	0.0272087	0.613696	1
GSE27241_WT_VS_RORGT_KO_TH17_POLARIZED_CD4_TCELL_DN	0.55178	1	0.0151885	1	0.912343	1	0.116342	1
GSE27241_WT_VS_RORGT_KO_TH17_POLARIZED_CD4_TCELL_TREATED_WITH_DIGOXIN_UP	1	0.154497	0.953004	1	1	0.00347884	0.96255	1
GSE27241_WT_VS_RORGT_KO_TH17_POLARIZED_CD4_TCELL_UP	1	0.00359053	0.00263141	1	1	5.15161e-08	0.134095	1
GSE27291_0H_VS_6H_STIM_GAMMADELTA_TCELL_DN	0.770403	1	0.0431266	1	1	0.831607	0.1265	1
GSE27291_0H_VS_7D_STIM_GAMMADELTA_TCELL_UP	1	0.687169	0.779888	1	1	0.0378887	0.86452	1
GSE27670_BLIMP1_VS_LMP1_TRANSDUCED_GC_BCELL_UP	1	0.00322126	0.513691	1	1	0.0272087	0.153331	1
GSE2770_IL12_AND_TGFB_ACT_VS_ACT_CD4_TCELL_6H_UP	0.739235	1	0.146765	1	0.012711	1	0.209821	1
GSE2770_IL12_AND_TGFB_VS_IL4_TREATED_ACT_CD4_TCELL_6H_UP	1	0.972257	0.0138105	1	1	0.379992	0.1265	1
GSE2770_IL4_ACT_VS_ACT_CD4_TCELL_2H_UP	1	0.633806	0.0407187	1	1	0.493821	0.195241	1
GSE2770_IL4_ACT_VS_ACT_CD4_TCELL_48H_DN	1	0.152698	0.36564	1	1	0.0385578	0.538031	1
GSE2770_TGFB_AND_IL4_ACT_VS_ACT_CD4_TCELL_6H_UP	1	0.626469	0.0748093	1	1	0.51578	0.0379702	1
GSE2770_TGFB_AND_IL4_VS_TGFB_AND_IL12_TREATED_ACT_CD4_TCELL_48H_UP	0.513513	1	0.0443757	1	0.0612901	1	0.219575	1
GSE2770_UNTREATED_VS_ACT_CD4_TCELL_2H_DN	1	0.991923	0.0488653	1	1	0.823952	0.130816	1
GSE2770_UNTREATED_VS_IL12_TREATED_ACT_CD4_TCELL_2H_UP	1	0.0373359	0.152213	1	1	0.0544304	0.189634	1
GSE2770_UNTREATED_VS_IL4_TREATED_ACT_CD4_TCELL_2H_UP	1	0.100884	0.411808	1	1	0.002903	0.408001	1
GSE2770_UNTREATED_VS_IL4_TREATED_ACT_CD4_TCELL_48H_DN	1	0.527474	0.00305194	1	1	0.0752288	0.128316	1
GSE2770_UNTREATED_VS_TGFB_AND_IL4_TREATED_ACT_CD4_TCELL_2H_UP	1	0.487039	0.0244282	1	1	0.817735	0.23979	1
GSE2770_UNTREATED_VS_TGFB_AND_IL4_TREATED_ACT_CD4_TCELL_48H_DN	1	0.203214	0.482106	1	1	0.0324542	0.49328	1
GSE27786_BCELL_VS_CD4_TCELL_UP	1	0.501372	0.0496332	1	1	0.138968	0.208322	1
GSE27786_BCELL_VS_CD8_TCELL_UP	1	0.134992	0.487806	1	1	0.00728231	0.460984	1
GSE27786_BCELL_VS_MONO_MAC_DN	1	0.234806	0.6383	1	1	0.0478454	0.712963	1
GSE27786_BCELL_VS_NKCELL_DN	1	0.46008	0.0401848	1	1	0.378223	0.150765	1
GSE27786_CD4_TCELL_VS_MONO_MAC_DN	1	0.447365	0.0336974	1	1	0.148595	0.200474	1
GSE27786_CD8_TCELL_VS_MONO_MAC_DN	1	0.195859	0.299223	1	1	0.0451056	0.389019	1
GSE27786_CD8_TCELL_VS_NEUTROPHIL_DN	1	0.26493	0.561891	1	1	0.0388344	0.739497	1
GSE27786_LIN_NEG_VS_BCELL_UP	1	0.969166	0.023744	1	1	0.887099	0.183203	1
GSE27786_LIN_NEG_VS_ERYTHROBLAST_DN	1	0.360997	0.603833	1	1	0.0481453	0.340888	1
GSE27786_LSK_VS_CD4_TCELL_UP	1	0.789894	0.0039479	1	1	0.786179	0.069317	1
GSE27786_LSK_VS_CD8_TCELL_UP	1	0.222036	0.0122367	1	1	0.19173	0.333783	1
GSE27786_LSK_VS_MONO_MAC_DN	1	0.0391209	0.497642	1	1	0.0491818	0.33028	1
GSE27786_LSK_VS_NKCELL_UP	0.88228	1	0.0244282	1	1	0.953473	0.501294	1
GSE27859_DC_VS_CD11C_INT_F480_HI_MACROPHAGE_UP	0.304016	1	0.0396222	1	1	0.328029	0.325671	1
GSE27896_HDAC6_KO_VS_WT_TREG_DN	1	0.912022	0.0389612	1	1	0.759011	0.298808	1
GSE28237_EARLY_VS_LATE_GC_BCELL_DN	1	0.0157858	0.458162	1	1	0.0289246	0.356501	1
GSE28408_LY6G_POS_VS_NEG_DC_DN	1	0.154497	0.00016917	1	1	0.0676999	0.00686814	1
GSE28726_ACT_CD4_TCELL_VS_ACT_NKTCELL_UP	1	0.92415	0.0679429	1	1	0.863287	0.00173185	1
GSE28726_NAIVE_CD4_TCELL_VS_NAIVE_NKTCELL_DN	1	0.00258647	0.844677	1	1	0.0751494	0.585497	1
GSE28726_NAIVE_CD4_TCELL_VS_NAIVE_VA24NEG_NKTCELL_DN	1	0.0240686	0.937512	1	1	0.041865	0.837447	1
GSE28726_NAIVE_CD4_TCELL_VS_NAIVE_VA24NEG_NKTCELL_UP	1	0.0481277	4.39838e-07	1	1	0.0484541	0.000120611	1
GSE28726_NAIVE_VS_ACTIVATED_CD4_TCELL_DN	1	0.0240686	2.88694e-07	1	1	0.0022144	5.14467e-05	1
GSE28726_NAIVE_VS_ACTIVATED_NKTCELL_DN	1	0.960407	0.110639	1	1	0.500319	0.038231	1
GSE28726_NAIVE_VS_ACTIVATED_NKTCELL_UP	1	0.0387919	0.865362	1	1	0.0488725	0.466002	1
GSE28726_NAIVE_VS_ACTIVATED_VA24NEG_NKTCELL_DN	1	0.0499174	0.49362	1	1	0.103039	0.520197	1
GSE28726_NAIVE_VS_ACTIVATED_VA24NEG_NKTCELL_UP	1	0.462201	0.00913611	1	1	0.674299	0.0145175	1
GSE28737_BCL6_HET_VS_BCL6_KO_FOLLICULAR_BCELL_DN	1	0.0387919	0.0723823	1	1	0.264777	0.133174	1
GSE29164_CD8_TCELL_VS_CD8_TCELL_AND_IL12_TREATED_MELANOMA_DAY7_DN	1	0.213939	0.232046	1	1	0.0493198	0.104292	1
GSE29164_UNTREATED_VS_CD8_TCELL_AND_IL12_TREATED_MELANOMA_DAY7_DN	1	0.271686	0.0230973	1	1	0.682898	0.372029	1
GSE29164_UNTREATED_VS_CD8_TCELL_TREATED_MELANOMA_DAY3_UP	1	0.790807	0.00327259	1	1	0.506805	0.107455	1
GSE29164_UNTREATED_VS_CD8_TCELL_TREATED_MELANOMA_DAY7_UP	1	0.000158902	0.185834	1	1	0.0025736	0.308453	1
GSE2935_UV_INACTIVATED_VS_LIVE_SENDAI_VIRUS_INF_MACROPHAGE_DN	1	0.00191327	0.0559573	1	1	0.0103358	0.189634	1
GSE29614_CTRL_VS_DAY7_TIV_FLU_VACCINE_PBMC_DN	1	0.0364304	0.00207815	1	1	5.62944e-05	0.000452199	1
GSE29614_CTRL_VS_TIV_FLU_VACCINE_PBMC_2007_DN	1	0.432236	0.0139574	1	1	0.00802786	0.120129	1
GSE29614_DAY3_VS_DAY7_TIV_FLU_VACCINE_PBMC_DN	1	0.37206	0.0149538	1	1	0.0108891	0.0716694	1
GSE29615_CTRL_VS_DAY3_LAIV_IFLU_VACCINE_PBMC_DN	0.391472	1	0.0216358	1	0.000776012	1	0.123859	1
GSE29615_CTRL_VS_DAY3_LAIV_IFLU_VACCINE_PBMC_UP	0.224689	1	0.940794	1	1	0.00295485	0.895225	1
GSE29615_CTRL_VS_LAIV_FLU_VACCINE_PBMC_UP	1	0.714204	0.827621	1	1	0.0167989	0.681943	1
GSE29617_CTRL_VS_DAY3_TIV_FLU_VACCINE_PBMC_2008_DN	0.848612	1	6.85734e-05	1	0.00106423	1	0.000120611	1
GSE29617_CTRL_VS_DAY3_TIV_FLU_VACCINE_PBMC_2008_UP	0.201563	1	0.999969	0.133349	1	0.0152844	0.997274	1
GSE29617_CTRL_VS_DAY7_TIV_FLU_VACCINE_PBMC_2008_DN	1	0.681386	4.94407e-05	1	0.610745	1	0.000927647	1
GSE29617_CTRL_VS_TIV_FLU_VACCINE_PBMC_2008_DN	1	0.971135	3.55023e-08	1	0.00863688	1	5.47537e-06	1
GSE29617_DAY3_VS_DAY7_TIV_FLU_VACCINE_PBMC_2008_UP	1	0.0345469	0.134183	1	1	0.0772423	0.275453	1
GSE29618_BCELL_VS_MDC_DAY7_FLU_VACCINE_DN	1	6.34745e-12	4.37608e-07	1	1	6.5463e-06	0.00195292	1
GSE29618_BCELL_VS_MDC_DN	1	1.93484e-07	1.49931e-05	1	1	0.000412665	0.0182918	1
GSE29618_BCELL_VS_MONOCYTE_DAY7_FLU_VACCINE_DN	1	5.57529e-13	0.00437195	1	1	2.26572e-08	0.0248641	1
GSE29618_BCELL_VS_MONOCYTE_DN	1	2.92954e-07	0.0216377	1	1	0.000311739	0.0293172	1
GSE29618_BCELL_VS_PDC_DAY7_FLU_VACCINE_DN	1	0.00821925	0.0818897	1	1	0.022171	0.298022	1
GSE29618_BCELL_VS_PDC_DN	1	0.00643511	0.263275	1	1	0.0178641	0.468438	1
GSE29618_LAIV_VS_TIV_FLU_VACCINE_DAY7_MONOCYTE_DN	1	0.00126186	0.415199	1	1	0.00577655	0.541494	1
GSE29618_MONOCYTE_VS_MDC_DAY7_FLU_VACCINE_UP	1	1.93276e-07	0.327629	1	1	2.09255e-06	0.134095	1
GSE29618_MONOCYTE_VS_MDC_UP	1	5.59138e-08	0.209484	1	1	2.52647e-08	0.222994	1
GSE29618_MONOCYTE_VS_PDC_DAY7_FLU_VACCINE_UP	1	2.11197e-09	0.062014	1	1	1.69393e-08	0.0607471	1
GSE29618_MONOCYTE_VS_PDC_UP	1	5.04904e-10	0.0306295	1	1	1.54433e-10	0.0747674	1
GSE29618_PDC_VS_MDC_DAY7_FLU_VACCINE_DN	1	6.39349e-12	0.00227667	1	1	8.16643e-07	0.0231617	1
GSE29618_PDC_VS_MDC_DN	1	2.29491e-10	0.000657699	1	1	1.06011e-06	0.0139291	1
GSE29949_CD8_NEG_DC_SPLEEN_VS_CD8_POS_DC_SPLEEN_UP	1	0.00639787	0.370482	1	1	0.0584294	0.475553	1
GSE29949_CD8_NEG_DC_SPLEEN_VS_MONOCYTE_BONE_MARROW_UP	1	0.103714	0.00647547	1	1	0.446491	0.125079	1
GSE29949_DC_BRAIN_VS_MONOCYTE_BONE_MARROW_UP	1	0.154497	0.0253942	1	1	0.344174	0.0611456	1
GSE30083_SP2_VS_SP4_THYMOCYTE_DN	1	0.160491	0.0263211	1	1	0.57393	0.0298522	1
GSE3039_ALPHAALPHA_CD8_TCELL_VS_B1_BCELL_DN	1	0.031029	0.220502	1	1	0.0544304	0.299272	1
GSE3039_B2_VS_B1_BCELL_DN	1	0.0267658	0.0719434	1	1	0.00834663	0.0994303	1
GSE3039_CD4_TCELL_VS_ALPHAALPHA_CD8_TCELL_UP	1	0.0031725	0.489837	1	1	0.0121654	0.453823	1
GSE3039_CD4_TCELL_VS_B1_BCELL_DN	1	0.00068114	0.395908	1	1	0.00703314	0.241533	1
GSE3039_CD4_TCELL_VS_B1_BCELL_UP	1	0.0138979	0.151838	1	1	0.040666	0.126224	1
GSE3039_CD4_TCELL_VS_B2_BCELL_UP	1	0.0163729	0.348475	1	1	0.293011	0.296738	1
GSE3039_CD4_TCELL_VS_NKT_CELL_DN	1	0.0684399	0.0740871	1	1	0.014052	0.182777	1
GSE3039_NKT_CELL_VS_ALPHAALPHA_CD8_TCELL_DN	1	0.175921	0.0903704	1	1	0.904615	0.0199447	1
GSE3039_NKT_CELL_VS_ALPHAALPHA_CD8_TCELL_UP	1	0.223993	0.87184	1	1	0.0454575	0.611939	1
GSE3039_NKT_CELL_VS_B1_BCELL_UP	1	0.0249777	0.49151	1	1	0.0702545	0.688635	1
GSE3039_NKT_CELL_VS_B2_BCELL_UP	1	0.0963924	0.0498183	1	1	0.328029	0.167747	1
GSE30962_ACUTE_VS_CHRONIC_LCMV_PRIMARY_INF_CD8_TCELL_DN	1	0.422756	0.000146205	1	1	0.0121654	0.000801967	1
GSE30962_ACUTE_VS_CHRONIC_LCMV_PRIMARY_INF_CD8_TCELL_UP	1	0.0321554	0.164893	1	1	0.223605	0.580441	1
GSE30962_ACUTE_VS_CHRONIC_LCMV_SECONDARY_INF_CD8_TCELL_DN	1	0.145088	0.00187566	1	1	0.00246307	0.0179079	1
GSE30962_PRIMARY_VS_SECONDARY_ACUTE_LCMV_INF_CD8_TCELL_UP	1	0.0203042	3.33086e-06	1	1	6.14866e-10	0.000181909	1
GSE30962_PRIMARY_VS_SECONDARY_CHRONIC_LCMV_INF_CD8_TCELL_DN	1	0.0217515	0.303238	1	1	0.293945	0.343504	1
GSE30962_PRIMARY_VS_SECONDARY_CHRONIC_LCMV_INF_CD8_TCELL_UP	1	0.942338	0.021545	1	1	0.227167	0.107455	1
GSE30971_CTRL_VS_LPS_STIM_MACROPHAGE_WBP7_HET_2H_DN	1	0.0896795	0.00957821	1	1	0.275169	0.100377	1
GSE30971_CTRL_VS_LPS_STIM_MACROPHAGE_WBP7_HET_2H_UP	1	0.333946	0.446847	1	1	0.0426724	0.299406	1
GSE30971_CTRL_VS_LPS_STIM_MACROPHAGE_WBP7_HET_4H_DN	1	0.0382982	0.0143354	1	1	0.223605	0.0657242	1
GSE30971_CTRL_VS_LPS_STIM_MACROPHAGE_WBP7_KO_2H_DN	1	0.101936	0.0104182	1	1	0.412791	0.0217448	1
GSE30971_CTRL_VS_LPS_STIM_MACROPHAGE_WBP7_KO_2H_UP	1	0.325343	0.382688	1	1	0.0412696	0.241112	1
GSE30971_CTRL_VS_LPS_STIM_MACROPHAGE_WBP7_KO_4H_UP	1	0.598494	0.604755	1	1	0.0171746	0.463736	1
GSE30971_WBP7_HET_VS_KO_MACROPHAGE_2H_LPS_STIM_DN	1	0.455768	0.562048	1	1	0.0485891	0.374631	1
GSE31082_CD4_VS_CD8_SP_THYMOCYTE_DN	1	0.111263	0.0208542	1	1	0.0378887	0.158188	1
GSE31082_DN_VS_DP_THYMOCYTE_DN	1	0.309752	0.944052	1	1	0.0211844	0.733579	1
GSE31082_DP_VS_CD4_SP_THYMOCYTE_UP	1	0.464379	0.402925	1	1	0.0211671	0.453927	1
GSE31622_WT_VS_KLF3_KO_BCELL_DN	1	0.0565006	0.506003	1	1	0.00359325	0.173218	1
GSE32164_ALTERNATIVELY_ACT_M2_VS_CMYC_INHIBITED_MACROPHAGE_DN	1	0.337112	0.0121598	1	1	0.0989167	0.0101779	1
GSE32164_ALTERNATIVELY_ACT_M2_VS_CMYC_INHIBITED_MACROPHAGE_UP	1	0.00500671	0.515586	1	1	0.0110849	0.338018	1
GSE32164_RESTING_DIFFERENTIATED_VS_ALTERNATIVELY_ACT_M2_MACROPHAGE_DN	1	0.0826057	0.212242	1	1	0.0290606	0.375046	1
GSE32164_RESTING_DIFFERENTIATED_VS_ALTERNATIVELY_ACT_M2_MACROPHAGE_UP	1	0.219166	0.00139506	1	1	0.0213437	0.0144155	1
GSE32164_RESTING_DIFFERENTIATED_VS_CMYC_INHIBITED_MACROPHAGE_DN	1	0.0524496	0.269952	1	1	0.0158741	0.439153	1
GSE32533_MIR17_KO_VS_MIR17_OVEREXPRESS_ACT_CD4_TCELL_UP	1	0.0616208	0.0589895	1	1	0.137407	0.0322082	1
GSE32901_NAIVE_VS_TH17_NEG_CD4_TCELL_DN	1	0.104928	0.233662	1	1	0.0434644	0.170819	1
GSE32901_NAIVE_VS_TH17_NEG_CD4_TCELL_UP	1	0.000209839	0.0621351	1	1	3.11516e-07	0.0345827	1
GSE32986_CURDLAN_LOWDOSE_VS_CURDLAN_HIGHDOSE_STIM_DC_DN	1	0.00821925	0.247719	1	1	0.0103237	0.546469	1
GSE32986_GMCSF_VS_GMCSF_AND_CURDLAN_LOWDOSE_STIM_DC_DN	1.29342e-05	1	0.42088	1	4.80098e-08	1	0.966192	1
GSE32986_GMCSF_VS_GMCSF_AND_CURDLAN_LOWDOSE_STIM_DC_UP	1	7.70934e-07	0.19305	1	1	2.83682e-08	0.286461	1
GSE32986_UNSTIM_VS_CURDLAN_HIGHDOSE_STIM_DC_UP	1	0.671897	0.00181867	1	1	0.471162	0.102939	1
GSE32986_UNSTIM_VS_CURDLAN_LOWDOSE_STIM_DC_DN	1	4.62764e-07	0.178898	1	1	2.23033e-08	0.099663	1
GSE32986_UNSTIM_VS_GMCSF_AND_CURDLAN_HIGHDOSE_STIM_DC_UP	1	0.0159111	0.0148289	1	1	0.000377619	0.0352572	1
GSE32986_UNSTIM_VS_GMCSF_AND_CURDLAN_LOWDOSE_STIM_DC_UP	1	0.986749	0.00448447	1	1	0.549761	0.124029	1
GSE32986_UNSTIM_VS_GMCSF_STIM_DC_UP	4.06992e-06	1	0.540208	1	9.06496e-08	1	0.850596	1
GSE33162_HDAC3_KO_VS_HDAC3_KO_MACROPHAGE_DN	1	0.577022	0.00864903	1	1	0.0587934	0.0402194	1
GSE33162_UNTREATED_VS_4H_LPS_STIM_HDAC3_KO_MACROPHAGE_DN	1	0.0387919	1.94462e-06	1	1	0.000615586	0.000131799	1
GSE33162_UNTREATED_VS_4H_LPS_STIM_HDAC3_KO_MACROPHAGE_UP	1	0.0170842	5.48709e-05	1	1	0.0284959	0.0003009	1
GSE33292_DN3_THYMOCYTE_VS_TCELL_LYMPHOMA_FROM_TCF1_KO_DN	1	0.0451265	0.134134	1	1	0.0620252	0.275453	1
GSE33292_DN3_THYMOCYTE_VS_TCF1_KO_TCELL_LYMPHOMA_DN	1	0.00643511	0.698658	1	1	0.0723586	0.520197	1
GSE33292_WT_VS_TCF1_KO_DN3_THYMOCYTE_DN	1	0.613056	9.80942e-07	1	1	0.00129918	7.63939e-06	1
GSE3337_4H_VS_16H_IFNG_IN_CD8POS_DC_DN	1	0.00214044	0.363625	1	1	0.162673	0.369418	1
GSE3337_CTRL_VS_16H_IFNG_IN_CD8POS_DC_UP	1	0.0225065	0.405414	1	1	0.0697852	0.266536	1
GSE3337_CTRL_VS_4H_IFNG_IN_CD8POS_DC_UP	1	0.00625166	0.500981	1	1	0.0790126	0.085165	1
GSE33424_CD161_HIGH_VS_INT_CD8_TCELL_DN	1	0.140317	0.0044911	1	1	0.0226946	0.0891601	1
GSE33424_CD161_HIGH_VS_INT_CD8_TCELL_UP	1	0.336452	0.049396	1	1	0.411047	0.0623554	1
GSE33424_CD161_HIGH_VS_NEG_CD8_TCELL_DN	1	0.308852	0.00239966	1	1	0.0708407	0.0500913	1
GSE33424_CD161_INT_VS_NEG_CD8_TCELL_UP	1	0.991092	0.0136913	1	0.288974	1	0.469274	1
GSE33425_CD161_HIGH_VS_NEG_CD8_TCELL_DN	1	0.492005	0.0403824	1	1	0.45696	0.0167572	1
GSE33425_CD161_INT_VS_NEG_CD8_TCELL_DN	1	0.302182	0.150276	1	1	0.240319	0.0139291	1
GSE33425_CD161_INT_VS_NEG_CD8_TCELL_UP	1	0.899996	0.0102892	1	1	0.642094	0.0107542	1
GSE33425_CD8_ALPHAALPHA_VS_ALPHABETA_CD161_HIGH_TCELL_DN	1	0.0959421	0.0262375	1	1	0.0339218	0.0978492	1
GSE339_CD4POS_VS_CD4CD8DN_DC_DN	1	0.582355	0.00266976	1	1	0.668155	0.149789	1
GSE339_CD8POS_VS_CD4CD8DN_DC_IN_CULTURE_UP	1	0.0935509	0.0570058	1	1	0.0286437	0.0772094	1
GSE339_CD8POS_VS_CD4CD8DN_DC_UP	1	0.47159	0.0389612	1	1	0.728524	0.056563	1
GSE339_EX_VIVO_VS_IN_CULTURE_CD4CD8DN_DC_UP	1	0.209068	0.0205095	1	1	0.191754	0.0191885	1
GSE339_EX_VIVO_VS_IN_CULTURE_CD4POS_DC_DN	1	0.858775	0.0446496	1	1	0.547972	0.061619	1
GSE34006_UNTREATED_VS_A2AR_AGONIST_TREATED_TREG_DN	1	0.0469566	0.281579	1	1	0.0234637	0.177086	1
GSE34006_WT_VS_A2AR_KO_TREG_UP	1	0.0240686	0.247906	1	1	0.258425	0.184001	1
GSE34156_NOD2_LIGAND_VS_NOD2_AND_TLR1_TLR2_LIGAND_24H_TREATED_MONOCYTE_DN	3.59321e-06	1	0.500981	1	0.00250563	1	0.899652	1
GSE34156_NOD2_LIGAND_VS_NOD2_AND_TLR1_TLR2_LIGAND_6H_TREATED_MONOCYTE_UP	0.001449	1	0.820412	1	0.567513	1	0.955529	1
GSE34156_NOD2_LIGAND_VS_TLR1_TLR2_LIGAND_24H_TREATED_MONOCYTE_DN	0.00019141	1	0.723332	1	0.0743065	1	0.851809	1
GSE34156_NOD2_LIGAND_VS_TLR1_TLR2_LIGAND_6H_TREATED_MONOCYTE_DN	1	2.75601e-14	0.0927177	1	1	1.47248e-12	0.0175023	1
GSE34156_TLR1_TLR2_LIGAND_VS_NOD2_AND_TLR1_TLR2_LIGAND_24H_TREATED_MONOCYTE_UP	1	3.2574e-17	0.0228328	1	1	3.94036e-14	0.00376978	1
GSE34156_UNTREATED_VS_24H_NOD2_AND_TLR1_TLR2_LIGAND_TREATED_MONOCYTE_UP	1	0.000144351	0.726759	1	1	0.00259228	0.35812	1
GSE34156_UNTREATED_VS_24H_NOD2_LIGAND_TREATED_MONOCYTE_DN	1	2.45518e-08	0.344766	1	1	5.39368e-07	0.122065	1
GSE34156_UNTREATED_VS_24H_TLR1_TLR2_LIGAND_TREATED_MONOCYTE_DN	0.000272413	1	0.479368	1	0.00167416	1	0.95614	1
GSE34156_UNTREATED_VS_24H_TLR1_TLR2_LIGAND_TREATED_MONOCYTE_UP	1	0.00429393	0.535134	1	1	0.0468385	0.453167	1
GSE34156_UNTREATED_VS_6H_NOD2_LIGAND_TREATED_MONOCYTE_UP	1	0.0257096	0.544857	1	1	0.0989167	0.801744	1
GSE34156_UNTREATED_VS_6H_TLR1_TLR2_LIGAND_TREATED_MONOCYTE_DN	1	0.051799	0.87184	1	1	0.014544	0.335479	1
GSE34156_UNTREATED_VS_6H_TLR1_TLR2_LIGAND_TREATED_MONOCYTE_UP	1	1.461e-09	0.299123	1	1	4.15896e-08	0.0577104	1
GSE34205_HEALTHY_VS_FLU_INF_INFANT_PBMC_DN	1	0.0127228	0.0964149	1	1	0.00213517	0.219575	1
GSE34205_HEALTHY_VS_RSV_INF_INFANT_PBMC_DN	1	0.0893747	0.306156	1	1	5.19639e-08	0.301305	1
GSE34205_RSV_VS_FLU_INF_INFANT_PBMC_DN	1	0.00536269	0.119588	1	1	0.401858	0.353794	1
GSE34515_CD16_NEG_MONOCYTE_VS_DC_UP	1	0.134763	0.0825683	1	1	0.0209351	0.226383	1
GSE34515_CD16_NEG_VS_POS_MONOCYTE_DN	1	0.922027	0.0215135	1	1	0.887099	0.101248	1
GSE35543_IN_VITRO_ITREG_VS_CONVERTED_EX_ITREG_UP	1	0.0813609	0.0208542	1	1	3.63575e-06	0.00431578	1
GSE3565_CTRL_VS_LPS_INJECTED_DUSP1_KO_SPLENOCYTES_UP	1	3.76186e-07	0.0336686	1	1	0.00134404	0.0678457	1
GSE3565_CTRL_VS_LPS_INJECTED_SPLENOCYTES_UP	1	5.95864e-06	0.0896933	1	1	0.000886051	0.157331	1
GSE3565_DUSP1_VS_WT_SPLENOCYTES_POST_LPS_INJECTION_DN	1	0.0034416	0.247906	1	1	0.0317459	0.196418	1
GSE3565_DUSP1_VS_WT_SPLENOCYTES_UP	1	5.33751e-05	0.0693808	1	1	0.0034849	0.039447	1
GSE35685_CD34POS_CD10NEG_CD62LPOS_VS_CD34POS_CD10POS_BONE_MARROW_UP	1	0.415469	0.0214052	1	1	0.403211	0.0495041	1
GSE35685_CD34POS_CD38NEG_VS_CD34POS_CD10NEG_CD62LPOS_BONE_MARROW_DN	1	0.0286418	0.612028	1	1	0.175129	0.664048	1
GSE35685_CD34POS_CD38NEG_VS_CD34POS_CD10NEG_CD62LPOS_BONE_MARROW_UP	1	0.785481	0.0227089	1	1	0.198983	0.0594481	1
GSE35825_IFNA_VS_IFNG_STIM_MACROPHAGE_UP	1	0.671962	0.049994	1	1	0.518642	0.244333	1
GSE35825_UNTREATED_VS_IFNG_STIM_MACROPHAGE_UP	1	0.235184	0.105909	1	1	0.0426724	0.706308	1
GSE360_CTRL_VS_L_DONOVANI_DC_DN	1	0.198285	0.455252	1	1	0.0447063	0.17921	1
GSE360_CTRL_VS_L_DONOVANI_MAC_UP	1	0.0225065	0.474997	1	1	0.125095	0.179388	1
GSE360_CTRL_VS_M_TUBERCULOSIS_DC_DN	1	0.0573694	0.199132	1	1	0.0449953	0.169452	1
GSE360_DC_VS_MAC_B_MALAYI_HIGH_DOSE_DN	1	0.00861989	0.195704	1	1	0.150519	0.181125	1
GSE360_DC_VS_MAC_L_DONOVANI_UP	1	0.163224	0.210337	1	1	0.0360766	0.0640731	1
GSE360_DC_VS_MAC_T_GONDII_DN	1	0.0164819	0.399137	1	1	0.067793	0.104656	1
GSE360_HIGH_DOSE_B_MALAYI_VS_M_TUBERCULOSIS_DC_DN	1	0.0379052	0.137645	1	1	0.0152844	0.218792	1
GSE360_L_DONOVANI_VS_B_MALAYI_LOW_DOSE_MAC_DN	1	0.0178207	0.191942	1	1	0.0719459	0.100377	1
GSE360_L_DONOVANI_VS_T_GONDII_MAC_DN	1	0.0804689	0.182189	1	1	0.0414879	0.354646	1
GSE360_LOW_DOSE_B_MALAYI_VS_M_TUBERCULOSIS_DC_DN	1	0.00625166	0.0825683	1	1	0.0421138	0.172463	1
GSE360_T_GONDII_VS_B_MALAYI_HIGH_DOSE_DC_DN	1	0.00536269	0.23502	1	1	0.0322949	0.104292	1
GSE360_T_GONDII_VS_B_MALAYI_HIGH_DOSE_MAC_DN	1	0.0481477	0.278684	1	1	0.369511	0.141356	1
GSE360_T_GONDII_VS_B_MALAYI_HIGH_DOSE_MAC_UP	1	0.0598469	0.262245	1	1	0.0224415	0.283599	1
GSE360_T_GONDII_VS_B_MALAYI_LOW_DOSE_DC_DN	1	0.00710509	0.174669	1	1	0.0414118	0.124029	1
GSE360_T_GONDII_VS_B_MALAYI_LOW_DOSE_MAC_DN	1	0.0283465	0.311468	1	1	0.192063	0.182777	1
GSE36078_UNTREATED_VS_AD5_INF_MOUSE_LUNG_DC_DN	1	0.162305	0.010008	1	1	0.01388	0.241392	1
GSE36078_UNTREATED_VS_AD5_T425A_HEXON_INF_MOUSE_LUNG_DC_DN	1	0.0291475	0.04366	1	1	0.0119153	0.241092	1
GSE36078_WT_VS_IL1R_KO_LUNG_DC_AFTER_AD5_INF_UP	1	2.2273e-05	0.0511579	1	1	0.00180126	0.451699	1
GSE36078_WT_VS_IL1R_KO_LUNG_DC_AFTER_AD5_T425A_HEXON_INF_UP	1	0.0354926	0.234803	1	1	0.000438487	0.351438	1
GSE36392_MAC_VS_NEUTROPHIL_IL25_TREATED_LUNG_DN	1	0.119748	0.288924	1	1	0.0326278	0.414575	1
GSE36392_TYPE_2_MYELOID_VS_NEUTROPHIL_IL25_TREATED_LUNG_UP	1	0.0381855	0.67493	1	1	0.058586	0.603137	1
GSE36476_CTRL_VS_TSST_ACT_16H_MEMORY_CD4_TCELL_OLD_DN	1	0.598287	0.10022	1	1	0.741078	0.00664063	1
GSE36476_CTRL_VS_TSST_ACT_40H_MEMORY_CD4_TCELL_OLD_DN	1	0.0837369	1.73294e-09	1	1	3.82365e-06	3.82797e-07	1
GSE36476_CTRL_VS_TSST_ACT_40H_MEMORY_CD4_TCELL_YOUNG_DN	1	0.0232356	1.54386e-06	1	1	6.93135e-09	4.57294e-05	1
GSE36476_CTRL_VS_TSST_ACT_72H_MEMORY_CD4_TCELL_OLD_DN	1	0.154497	7.6232e-08	1	1	0.000373814	1.72207e-07	1
GSE36476_CTRL_VS_TSST_ACT_72H_MEMORY_CD4_TCELL_YOUNG_DN	1	0.0147052	2.79873e-07	1	1	7.48197e-09	1.29982e-05	1
GSE36826_NORMAL_VS_STAPH_AUREUS_INF_SKIN_DN	1	0.462563	0.0408822	1	1	0.867887	0.166654	1
GSE36826_WT_VS_IL1R_KO_SKIN_DN	1	0.0483785	0.124117	1	1	0.0204995	0.0306774	1
GSE36826_WT_VS_IL1R_KO_SKIN_STAPH_AUREUS_INF_UP	1	0.0944379	4.79939e-06	1	1	0.0599319	0.00447884	1
GSE36826_WT_VS_IL1R_KO_SKIN_UP	1	0.0561765	0.637589	1	1	0.0388382	0.578547	1
GSE36888_STAT5_AB_KNOCKIN_VS_WT_TCELL_IL2_TREATED_17H_DN	1	0.00644777	0.332294	1	1	0.00430197	0.419811	1
GSE36888_STAT5_AB_KNOCKIN_VS_WT_TCELL_IL2_TREATED_2H_UP	1	0.328903	0.0340794	1	1	0.564595	0.355523	1
GSE36888_STAT5_AB_KNOCKIN_VS_WT_TCELL_IL2_TREATED_6H_DN	1	0.279723	0.00437195	1	1	0.166823	0.107455	1
GSE36888_UNTREATED_VS_IL2_TREATED_STAT5_AB_KNOCKIN_TCELL_17H_UP	1	0.0458583	0.95295	1	1	0.0404239	0.532611	1
GSE36888_UNTREATED_VS_IL2_TREATED_STAT5_AB_KNOCKIN_TCELL_2H_UP	1	0.016272	0.453702	1	1	0.00145844	0.199237	1
GSE36888_UNTREATED_VS_IL2_TREATED_STAT5_AB_KNOCKIN_TCELL_6H_DN	0.74485	1	0.0230655	1	1	0.973769	0.0336931	1
GSE36888_UNTREATED_VS_IL2_TREATED_STAT5_AB_KNOCKIN_TCELL_6H_UP	1	0.00400769	0.738476	1	1	0.00238847	0.269216	1
GSE36888_UNTREATED_VS_IL2_TREATED_TCELL_17H_DN	1	0.0348689	0.640659	1	1	0.00259829	0.469274	1
GSE36888_UNTREATED_VS_IL2_TREATED_TCELL_2H_UP	1	0.0387919	0.187322	1	1	0.0163154	0.148703	1
GSE36888_UNTREATED_VS_IL2_TREATED_TCELL_6H_UP	1	2.3133e-05	0.82087	1	1	4.40933e-06	0.522767	1
GSE36891_POLYIC_TLR3_VS_PAM_TLR2_STIM_PERITONEAL_MACROPHAGE_DN	1	0.92415	0.0494366	1	1	0.947922	0.0612143	1
GSE369_IFNG_KO_VS_WT_LIVER_DN	1	0.985161	0.0394994	1	1	0.890964	0.179113	1
GSE369_PRE_VS_POST_IL6_INJECTION_IFNG_KO_LIVER_UP	1	0.0428949	0.426477	1	1	0.271375	0.221296	1
GSE369_PRE_VS_POST_IL6_INJECTION_SOCS3_KO_LIVER_DN	1	4.11438e-05	0.248629	1	1	0.00669425	0.0986696	1
GSE369_SOCS3_KO_VS_IFNG_KO_LIVER_DN	1	0.143019	0.0548236	1	1	0.0223989	0.0744769	1
GSE3720_UNSTIM_VS_LPS_STIM_VD2_GAMMADELTA_TCELL_DN	1	0.0232802	0.172535	1	1	0.0853547	0.369529	1
GSE3720_UNSTIM_VS_PMA_STIM_VD2_GAMMADELTA_TCELL_DN	1	0.113373	0.0243899	1	1	0.0120404	0.216703	1
GSE37301_COMMON_LYMPHOID_PROGENITOR_VS_PRO_BCELL_DN	1	0.348619	0.045922	1	1	0.107018	0.149789	1
GSE37301_HEMATOPOIETIC_STEM_CELL_VS_CD4_TCELL_UP	1	4.50235e-07	0.00466027	1	1	2.84826e-07	0.0195078	1
GSE37301_HEMATOPOIETIC_STEM_CELL_VS_GRAN_MONO_PROGENITOR_DN	1	0.0106881	0.3784	1	1	0.0107646	0.382396	1
GSE37301_HEMATOPOIETIC_STEM_CELL_VS_GRAN_MONO_PROGENITOR_UP	1	0.157957	0.650265	1	1	0.0483535	0.5067	1
GSE37301_MULTIPOTENT_PROGENITOR_VS_LYMPHOID_PRIMED_MPP_DN	1	0.109224	0.180047	1	1	0.00430197	0.482094	1
GSE37301_PRO_BCELL_VS_GRANULOCYTE_MONOCYTE_PROGENITOR_DN	1	0.0768813	0.092876	1	1	0.181881	0.0303261	1
GSE37301_PRO_BCELL_VS_RAG2_KO_NK_CELL_DN	1	0.121258	0.150768	1	1	0.0369459	0.196295	1
GSE37416_12H_VS_24H_F_TULARENSIS_LVS_NEUTROPHIL_UP	1	0.00168455	0.129977	1	1	0.0548446	0.377192	1
GSE37416_CTRL_VS_24H_F_TULARENSIS_LVS_NEUTROPHIL_UP	1	0.875744	0.0176393	1	1	0.954439	0.158938	1
GSE37416_CTRL_VS_48H_F_TULARENSIS_LVS_NEUTROPHIL_UP	1	0.879074	0.0307432	1	1	0.923083	0.170675	1
GSE37532_TREG_VS_TCONV_CD4_TCELL_FROM_VISCERAL_ADIPOSE_TISSUE_DN	0.770403	1	0.0232137	1	1	0.452916	0.061619	1
GSE37532_TREG_VS_TCONV_PPARG_KO_CD4_TCELL_FROM_LN_UP	1	0.790089	0.247906	1	1	0.00568987	0.599041	1
GSE37532_VISCERAL_ADIPOSE_TISSUE_VS_LN_DERIVED_PPARG_KO_TCONV_CD4_TCELL_UP	1	0.985584	0.0217408	1	1	0.666484	0.00340208	1
GSE37532_WT_VS_PPARG_KO_LN_TCONV_DN	1	3.40602e-05	0.000827251	1	1	0.000133263	0.00687381	1
GSE37532_WT_VS_PPARG_KO_VISCERAL_ADIPOSE_TISSUE_TREG_UP	1	0.115848	0.000852873	1	1	1.37663e-06	0.00195292	1
GSE37533_PPARG1_FOXP3_VS_FOXP3_TRANSDUCED_CD4_TCELL_PIOGLITAZONE_TREATED_UP	1	0.416519	0.0358226	1	1	0.95449	0.41192	1
GSE37533_PPARG1_FOXP3_VS_PPARG2_FOXP3_TRANSDUCED_CD4_TCELL_PIOGLITAZONE_TREATED_DN	1	0.591038	0.0267961	1	1	0.67713	0.170316	1
GSE37533_UNTREATED_VS_PIOGLIZATONE_TREATED_CD4_TCELL_PPARG1_AND_FOXP3_TRASDUCED_DN	1	0.003462	0.244926	1	1	0.0187776	0.522767	1
GSE37533_UNTREATED_VS_PIOGLIZATONE_TREATED_CD4_TCELL_PPARG1_AND_FOXP3_TRASDUCED_UP	1	0.0260402	0.14403	1	1	0.106712	0.174325	1
GSE37534_UNTREATED_VS_ROSIGLITAZONE_TREATED_CD4_TCELL_PPARG1_AND_FOXP3_TRASDUCED_DN	1	0.97994	0.0346797	1	1	0.972575	0.766147	1
GSE37563_WT_VS_CTLA4_KO_CD4_TCELL_D4_POST_IMMUNIZATION_DN	1	0.413283	0.0601337	1	1	0.0213437	0.199237	1
GSE37605_C57BL6_VS_NOD_FOXP3_IRES_GFP_TCONV_UP	1	0.988478	0.046361	1	1	0.622908	0.299555	1
GSE37605_FOXP3_FUSION_GFP_VS_IRES_GFP_TREG_NOD_UP	1	0.133694	0.0228328	1	1	0.0434285	0.099663	1
GSE37605_NOD_VS_C57BL6_IRES_GFP_TREG_UP	1	0.0387919	0.524431	1	1	0.00086164	0.325671	1
GSE38304_MYC_NEG_VS_POS_GC_BCELL_DN	1	0.0967586	0.0336686	1	1	0.213385	0.0718086	1
GSE39110_DAY3_VS_DAY6_POST_IMMUNIZATION_CD8_TCELL_DN	1	0.000623311	3.05419e-05	1	1	5.00286e-11	0.00476415	1
GSE39110_DAY3_VS_DAY6_POST_IMMUNIZATION_CD8_TCELL_WITH_IL2_TREATMENT_UP	1	0.0562923	0.00090929	1	1	3.70355e-05	0.0563504	1
GSE39110_UNTREATED_VS_IL2_TREATED_CD8_TCELL_DAY3_POST_IMMUNIZATION_DN	1	0.206521	0.000881528	1	1	0.000373814	0.0113424	1
GSE39110_UNTREATED_VS_IL2_TREATED_CD8_TCELL_DAY6_POST_IMMUNIZATION_UP	1	1.52501e-06	0.0039479	1	1	0.00527751	0.314199	1
GSE39152_BRAIN_VS_SPLEEN_CD103_NEG_MEMORY_CD8_TCELL_UP	1	0.98283	0.00213595	1	1	0.365716	0.0890747	1
GSE39152_CD103_NEG_VS_POS_MEMORY_CD8_TCELL_DN	1	0.0950351	0.385857	1	1	0.0358418	0.674959	1
GSE39152_SPLEEN_CD103_NEG_VS_BRAIN_CD103_POS_MEMORY_CD8_TCELL_UP	1	0.044095	0.789098	1	1	0.0281663	0.531678	1
GSE3920_IFNA_VS_IFNB_TREATED_ENDOTHELIAL_CELL_DN	1	0.0340593	0.241338	1	1	0.153728	0.259607	1
GSE3920_IFNA_VS_IFNG_TREATED_ENDOTHELIAL_CELL_DN	1	0.0393863	0.0766061	1	1	0.0324093	0.299272	1
GSE3920_IFNA_VS_IFNG_TREATED_ENDOTHELIAL_CELL_UP	1	0.92415	0.924837	1	1	0.0421138	0.859662	1
GSE3920_IFNA_VS_IFNG_TREATED_FIBROBLAST_UP	1	0.00408601	0.510145	1	1	0.0447063	0.476274	1
GSE3920_UNTREATED_VS_IFNA_TREATED_ENDOTHELIAL_CELL_UP	1	0.0403901	0.362441	1	1	0.0420612	0.32373	1
GSE3920_UNTREATED_VS_IFNA_TREATED_FIBROBLAST_UP	1	0.461962	0.980655	1	1	0.00944028	0.961202	1
GSE3920_UNTREATED_VS_IFNB_TREATED_ENDOTHELIAL_CELL_DN	1	0.679117	0.00214449	1	1	0.660902	0.0315185	1
GSE39556_CD8A_DC_VS_NK_CELL_MOUSE_3H_POST_POLYIC_INJ_UP	1	0.0726248	1.00967e-09	1	1	7.48197e-09	1.29982e-05	1
GSE39556_CD8A_DC_VS_NK_CELL_UP	1	0.272346	5.48709e-05	1	1	0.294968	0.000424497	1
GSE39556_UNTREATED_VS_3H_POLYIC_INJ_MOUSE_CD8A_DC_DN	1	0.363766	0.0467682	1	1	0.741078	0.196295	1
GSE39556_UNTREATED_VS_3H_POLYIC_INJ_MOUSE_NK_CELL_UP	1	0.0723043	0.00118303	1	1	0.00796061	0.0651555	1
GSE3982_BASOPHIL_VS_CENT_MEMORY_CD4_TCELL_UP	1	0.0598469	0.0588681	1	1	0.0074245	0.219575	1
GSE3982_BASOPHIL_VS_EFF_MEMORY_CD4_TCELL_UP	1	0.426256	0.403914	1	1	0.0223989	0.723129	1
GSE3982_BASOPHIL_VS_TH1_DN	1	0.701251	0.0104182	1	1	0.263374	0.166654	1
GSE3982_BASOPHIL_VS_TH2_DN	1	0.894587	0.0525246	1	1	0.574623	0.0327982	1
GSE3982_BCELL_VS_CENT_MEMORY_CD4_TCELL_UP	1	0.0113941	0.168553	1	1	0.0535358	0.224944	1
GSE3982_BCELL_VS_NKCELL_DN	1	0.0391209	0.571415	1	1	0.232098	0.585475	1
GSE3982_BCELL_VS_TH1_DN	1	0.00370533	0.0211182	1	1	0.000386966	0.123926	1
GSE3982_BCELL_VS_TH2_DN	1	0.447365	0.0162267	1	1	0.0150249	0.0865188	1
GSE3982_CENT_MEMORY_CD4_TCELL_VS_NKCELL_DN	1	0.00134033	0.174503	1	1	0.0292948	0.391425	1
GSE3982_CENT_MEMORY_CD4_TCELL_VS_TH1_DN	1	0.0616208	0.003348	1	1	0.000593126	0.0584242	1
GSE3982_CENT_MEMORY_CD4_TCELL_VS_TH2_DN	1	0.283897	0.00153047	1	1	0.00741302	0.0229037	1
GSE3982_DC_VS_BASOPHIL_UP	1	0.0240802	0.0626001	1	1	0.233521	0.118336	1
GSE3982_DC_VS_BCELL_UP	1	0.000878297	0.0310175	1	1	0.0380849	0.109365	1
GSE3982_DC_VS_CENT_MEMORY_CD4_TCELL_UP	1	2.3133e-05	0.00511232	1	1	0.00647936	0.0183887	1
GSE3982_DC_VS_EFF_MEMORY_CD4_TCELL_UP	1	0.00733291	0.167285	1	1	0.0421138	0.0936194	1
GSE3982_DC_VS_MAC_DN	1	0.302182	0.0210429	1	1	0.0715454	0.160856	1
GSE3982_DC_VS_MAC_LPS_STIM_DN	1	0.00684537	0.16954	1	1	0.00522703	0.0616849	1
GSE3982_DC_VS_NEUTROPHIL_LPS_STIM_DN	1	0.0451265	0.526001	1	1	0.0530362	0.118057	1
GSE3982_DC_VS_NEUTROPHIL_LPS_STIM_UP	1	0.952198	0.00893644	1	1	0.864245	0.186462	1
GSE3982_DC_VS_NEUTROPHIL_UP	1	0.812271	0.00835608	1	1	0.739565	0.0936194	1
GSE3982_DC_VS_TH1_DN	1	0.554533	0.062074	1	1	0.041084	0.0327797	1
GSE3982_DC_VS_TH1_UP	1	0.0206038	0.252879	1	1	0.0855405	0.287192	1
GSE3982_DC_VS_TH2_DN	1	0.622263	0.0246772	1	1	0.0234645	0.0754985	1
GSE3982_DC_VS_TH2_UP	1	0.00383536	0.357055	1	1	0.00134404	0.182777	1
GSE3982_EFF_MEMORY_CD4_TCELL_VS_NKCELL_DN	1	0.0411745	0.0748093	1	1	0.188485	0.146942	1
GSE3982_EFF_MEMORY_CD4_TCELL_VS_TH1_DN	1	0.598287	0.00135846	1	1	0.132596	0.0188479	1
GSE3982_EFF_MEMORY_CD4_TCELL_VS_TH2_DN	1	0.679117	0.00102078	1	1	0.0205131	0.00734306	1
GSE3982_EFF_MEMORY_VS_CENT_MEMORY_CD4_TCELL_UP	1	0.00896033	0.0801093	1	1	0.076392	0.352562	1
GSE3982_EOSINOPHIL_VS_BASOPHIL_DN	1	0.655803	0.00353875	1	1	0.816825	0.130517	1
GSE3982_EOSINOPHIL_VS_BASOPHIL_UP	1	0.0240686	0.672172	1	1	0.0149112	0.84542	1
GSE3982_EOSINOPHIL_VS_DC_DN	1	0.352154	0.0107478	1	1	0.445065	0.0172917	1
GSE3982_EOSINOPHIL_VS_EFF_MEMORY_CD4_TCELL_UP	1	0.100733	0.280544	1	1	0.0211844	0.100377	1
GSE3982_EOSINOPHIL_VS_MAC_DN	1	0.719086	0.0164166	1	1	0.668093	0.0145175	1
GSE3982_EOSINOPHIL_VS_MAST_CELL_DN	0.73191	1	0.00822644	1	0.741387	1	0.313412	1
GSE3982_EOSINOPHIL_VS_TH1_DN	1	0.652509	0.000124354	1	1	0.237379	0.0102303	1
GSE3982_EOSINOPHIL_VS_TH2_DN	1	0.822727	0.000960144	1	1	0.477831	0.0605379	1
GSE3982_MAC_VS_BCELL_UP	1	0.0111244	0.0097954	1	1	0.0388344	0.0659069	1
GSE3982_MAC_VS_CENT_MEMORY_CD4_TCELL_UP	1	0.00583394	0.0950827	1	1	0.0128006	0.18012	1
GSE3982_MAC_VS_NEUTROPHIL_DN	1	0.0598469	0.698024	1	1	0.0226103	0.192267	1
GSE3982_MAC_VS_NEUTROPHIL_LPS_STIM_UP	1	0.985461	0.0110686	1	1	0.764795	0.0986696	1
GSE3982_MAC_VS_NKCELL_UP	1	0.0120912	0.29074	1	1	0.006269	0.421145	1
GSE3982_MAST_CELL_VS_CENT_MEMORY_CD4_TCELL_UP	1	0.0896795	0.00652571	1	1	0.153425	0.0674137	1
GSE3982_MAST_CELL_VS_DC_DN	1	0.0549893	0.0223815	1	1	0.129769	0.0694379	1
GSE3982_MAST_CELL_VS_MAC_DN	1	0.0951643	0.148955	1	1	0.0338406	0.176019	1
GSE3982_MAST_CELL_VS_NEUTROPHIL_DN	1	0.0457235	0.804534	1	1	0.018441	0.731241	1
GSE3982_MAST_CELL_VS_NKCELL_DN	1	0.0186273	0.446847	1	1	0.454284	0.291654	1
GSE3982_MAST_CELL_VS_TH1_DN	1	0.386238	0.133973	1	1	0.0286497	0.195842	1
GSE3982_MEMORY_CD4_TCELL_VS_BCELL_DN	1	0.0254595	0.0792062	1	1	0.164438	0.104292	1
GSE3982_MEMORY_CD4_TCELL_VS_TH1_DN	1	0.134763	0.00139506	1	1	0.00083851	0.000939479	1
GSE3982_MEMORY_CD4_TCELL_VS_TH2_DN	1	0.894605	5.23383e-05	1	1	0.0285695	0.000115414	1
GSE3982_NEUTROPHIL_VS_BASOPHIL_UP	1	0.147699	0.718887	1	1	0.0421138	0.626104	1
GSE3982_NEUTROPHIL_VS_BCELL_UP	1	0.00393045	0.649974	1	1	0.0101564	0.731918	1
GSE3982_NEUTROPHIL_VS_CENT_MEMORY_CD4_TCELL_UP	1	0.00407557	0.144544	1	1	0.0217921	0.21111	1
GSE3982_NEUTROPHIL_VS_EFF_MEMORY_CD4_TCELL_UP	1	0.0267658	0.494871	1	1	0.0319734	0.185461	1
GSE3982_NEUTROPHIL_VS_NKCELL_UP	1	0.0310366	0.258051	1	1	0.0264255	0.50622	1
GSE3982_NEUTROPHIL_VS_TH2_DN	1	0.943224	0.0800819	1	1	0.600452	0.0190392	1
GSE3982_NKCELL_VS_TH1_DN	1	0.506698	0.000827251	1	1	0.0212898	0.00256519	1
GSE3982_NKCELL_VS_TH2_DN	1	0.894587	0.00486756	1	1	0.00449584	0.0140908	1
GSE39820_CTRL_VS_TGFBETA1_IL6_IL23A_CD4_TCELL_DN	1	0.304132	0.0389746	1	1	0.295136	0.0925767	1
GSE39820_CTRL_VS_TGFBETA3_IL6_CD4_TCELL_UP	0.514921	1	0.0498183	1	1	0.796687	0.122065	1
GSE39820_TGFBETA1_VS_TGFBETA3_IN_IL6_TREATED_CD4_TCELL_DN	1	0.589829	0.049207	1	1	0.726751	0.120462	1
GSE39864_WT_VS_GATA3_KO_TREG_DN	1	0.403006	0.04962	1	1	0.525578	0.274345	1
GSE39916_B_CELL_SPLEEN_VS_PLASMA_CELL_BONE_MARROW_DN	1	0.0270394	0.176462	1	1	0.277882	0.66387	1
GSE40068_BCL6_POS_VS_NEG_CXCR5_POS_TFH_UP	1	0.0889449	7.80178e-05	1	1	0.0272808	0.0351175	1
GSE40068_CXCR5NEG_BCL6NEG_CD4_TCELL_VS_CXCR5POS_BCL6NEG_TFH_DN	1	0.00298053	0.0348813	1	1	0.0288955	0.0975504	1
GSE40068_CXCR5NEG_BCL6NEG_CD4_TCELL_VS_CXCR5POS_BCL6NEG_TFH_UP	1	0.599274	0.049207	1	1	0.0332064	0.12694	1
GSE40184_HEALTHY_VS_HCV_INFECTED_DONOR_PBMC_DN	1	0.0192851	0.765073	1	1	0.0326196	0.375046	1
GSE40225_WT_VS_RIP_B7X_DIABETIC_MOUSE_PANCREATIC_CD8_TCELL_DN	1	0.0968274	0.145765	1	1	0.0414118	0.125525	1
GSE40273_EOS_KO_VS_WT_TREG_UP	1	0.918091	0.0465808	1	1	0.732097	0.14162	1
GSE40273_GATA1_KO_VS_WT_TREG_UP	0.940365	1	0.00158805	1	1	0.982143	0.00476415	1
GSE40273_XBP1_KO_VS_WT_TREG_DN	1	0.00200827	0.0748093	1	1	0.0849246	0.374631	1
GSE40274_CTRL_VS_EOS_TRANSDUCED_ACTIVATED_CD4_TCELL_UP	1	8.3218e-09	4.12068e-05	1	1	1.43441e-10	0.00685247	1
GSE40274_CTRL_VS_FOXP3_AND_HELIOS_TRANSDUCED_ACTIVATED_CD4_TCELL_DN	1	0.5827	0.0107956	1	1	0.425358	0.0132033	1
GSE40274_CTRL_VS_FOXP3_AND_XBP1_TRANSDUCED_ACTIVATED_CD4_TCELL_DN	1	0.0477564	0.359288	1	1	0.395465	0.472163	1
GSE40274_CTRL_VS_FOXP3_TRANSDUCED_ACTIVATED_CD4_TCELL_UP	1	0.24656	0.0014541	1	1	0.00149851	0.0138832	1
GSE40274_CTRL_VS_GATA1_TRANSDUCED_ACTIVATED_CD4_TCELL_UP	1	0.0151339	0.436004	1	1	0.100627	0.095048	1
GSE40274_CTRL_VS_XBP1_TRANSDUCED_ACTIVATED_CD4_TCELL_UP	1	0.0410025	0.0748093	1	1	0.172131	0.264569	1
GSE40274_FOXP3_VS_FOXP3_AND_EOS_TRANSDUCED_ACTIVATED_CD4_TCELL_DN	1	0.568725	2.93928e-05	1	1	0.0454575	0.0086395	1
GSE40274_FOXP3_VS_FOXP3_AND_PBX1_TRANSDUCED_ACTIVATED_CD4_TCELL_UP	1	0.594495	0.0407187	1	1	0.333176	0.140693	1
GSE40274_FOXP3_VS_FOXP3_AND_SATB1_TRANSDUCED_ACTIVATED_CD4_TCELL_UP	1	0.0129282	0.239226	1	1	0.0757574	0.234737	1
GSE40274_FOXP3_VS_FOXP3_AND_XBP1_TRANSDUCED_ACTIVATED_CD4_TCELL_UP	1	0.0240686	0.217335	1	1	0.0222319	0.207542	1
GSE40274_XBP1_VS_FOXP3_AND_XBP1_TRANSDUCED_ACTIVATED_CD4_TCELL_DN	1	0.999304	0.0408165	1	1	0.973867	0.184519	1
GSE40655_FOXO1_KO_VS_WT_NTREG_DN	1	0.598494	0.00999528	1	1	0.518642	0.140846	1
GSE40666_UNTREATED_VS_IFNA_STIM_EFFECTOR_CD8_TCELL_90MIN_DN	1	0.785343	0.0347179	1	1	0.57332	0.157331	1
GSE40666_UNTREATED_VS_IFNA_STIM_EFFECTOR_CD8_TCELL_90MIN_UP	1	7.47953e-06	0.169899	1	1	1.47121e-05	0.0584242	1
GSE40666_UNTREATED_VS_IFNA_STIM_STAT4_KO_EFFECTOR_CD8_TCELL_90MIN_DN	0.00489922	1	0.284839	1	0.00673407	1	0.45956	1
GSE40666_UNTREATED_VS_IFNA_STIM_STAT4_KO_EFFECTOR_CD8_TCELL_90MIN_UP	1	5.33751e-05	0.0513815	1	1	1.80988e-05	0.0168516	1
GSE40666_WT_VS_STAT1_KO_CD8_TCELL_WITH_IFNA_STIM_90MIN_DN	1	0.076036	0.000957427	1	1	0.000317583	0.0554992	1
GSE40666_WT_VS_STAT4_KO_CD8_TCELL_WITH_IFNA_STIM_90MIN_DN	1	0.263528	0.0113353	1	1	0.411047	0.158188	1
GSE40685_NAIVE_CD4_TCELL_VS_FOXP3_KO_TREG_PRECURSOR_UP	1	0.297174	0.00715491	1	1	0.0824982	0.230778	1
GSE41087_WT_VS_FOXP3_MUT_ANTI_CD3_CD28_STIM_CD4_TCELL_DN	1	0.114731	3.05419e-05	1	1	0.466327	0.0131634	1
GSE41087_WT_VS_FOXP3_MUT_ANTI_CD3_CD28_STIM_CD4_TCELL_UP	1	0.0381855	0.59298	1	1	0.0162077	0.468438	1
GSE411_100MIN_VS_400MIN_IL6_STIM_MACROPHAGE_DN	1	0.917813	0.0486453	1	1	0.885246	0.0696435	1
GSE411_UNSTIM_VS_400MIN_IL6_STIM_MACROPHAGE_DN	1	0.92842	0.0340458	1	1	0.810013	0.185332	1
GSE411_WT_VS_SOCS3_KO_MACROPHAGE_IL6_STIM_100MIN_UP	1	0.271102	0.0162609	1	1	0.104252	0.0931601	1
GSE411_WT_VS_SOCS3_KO_MACROPHAGE_UP	1	0.842912	0.00211524	1	1	0.475578	0.0865188	1
GSE41176_UNSTIM_VS_ANTI_IGM_STIM_BCELL_1H_DN	1	0.0387919	0.0415987	1	1	0.186309	0.121458	1
GSE41176_UNSTIM_VS_ANTI_IGM_STIM_BCELL_1H_UP	1	0.00417323	0.466877	1	1	0.00464035	0.3187	1
GSE41176_UNSTIM_VS_ANTI_IGM_STIM_BCELL_24H_DN	1	0.446866	0.454943	1	1	0.0266061	0.852049	1
GSE41176_UNSTIM_VS_ANTI_IGM_STIM_BCELL_6H_UP	1	0.416502	0.00179617	1	1	0.827751	0.0559507	1
GSE41176_UNSTIM_VS_ANTI_IGM_STIM_TAK1_KO_BCELL_24H_UP	1	0.0348689	0.597375	1	1	0.122374	0.389955	1
GSE41176_WT_VS_TAK1_KO_ANTI_IGM_STIM_BCELL_24H_UP	1	0.0283465	0.487662	1	1	0.00885351	0.615119	1
GSE41176_WT_VS_TAK1_KO_ANTI_IGM_STIM_BCELL_3H_DN	1	0.0332453	0.0597549	1	1	0.223524	0.0132033	1
GSE41176_WT_VS_TAK1_KO_ANTI_IGM_STIM_BCELL_6H_DN	1	0.532044	0.0124508	1	1	0.778968	0.0145175	1
GSE41867_DAY15_EFFECTOR_VS_DAY30_EXHAUSTED_CD8_TCELL_LCMV_CLONE13_DN	0.0145462	1	0.550312	1	1	0.711809	0.541904	1
GSE41867_DAY6_VS_DAY8_LCMV_ARMSTRONG_EFFECTOR_CD8_TCELL_DN	0.0448749	1	0.0623453	1	0.382379	1	0.0297648	1
GSE41867_DAY8_EFFECTOR_VS_DAY30_EXHAUSTED_CD8_TCELL_LCMV_CLONE13_UP	1	0.462563	0.0351329	1	1	0.163829	0.199237	1
GSE41867_NAIVE_VS_DAY15_LCMV_EFFECTOR_CD8_TCELL_UP	0.75206	1	0.0320859	1	0.488332	1	0.158188	1
GSE41867_NAIVE_VS_DAY6_LCMV_ARMSTRONG_EFFECTOR_CD8_TCELL_DN	1	0.0189216	0.258051	1	1	0.0262832	0.446475	1
GSE41867_NAIVE_VS_DAY6_LCMV_EFFECTOR_CD8_TCELL_DN	1	0.279869	0.940794	1	1	0.0358418	0.555633	1
GSE41867_NAIVE_VS_DAY6_LCMV_EFFECTOR_CD8_TCELL_UP	1	0.0270394	0.14403	1	1	0.190585	0.141025	1
GSE41867_NAIVE_VS_DAY8_LCMV_EFFECTOR_CD8_TCELL_UP	0.622169	1	0.0431991	1	1	0.772648	0.347692	1
GSE42021_CD24HI_TREG_VS_CD24HI_TCONV_THYMUS_UP	1	0.00797481	0.263796	1	1	0.114015	0.368934	1
GSE42021_CD24INT_TREG_VS_CD24INT_TCONV_THYMUS_UP	1	0.204798	0.0579426	1	1	0.63382	0.0381201	1
GSE42021_CD24LO_TREG_VS_CD24LO_TCONV_THYMUS_DN	1	0.0295449	0.252733	1	1	0.295759	0.257374	1
GSE42021_TCONV_PLN_VS_CD24HI_TCONV_THYMUS_DN	1	0.580249	0.0400572	1	1	0.702162	0.241533	1
GSE42021_TCONV_PLN_VS_CD24INT_TCONV_THYMUS_UP	1	0.829773	0.0395047	1	1	0.497532	0.0266383	1
GSE42021_TCONV_PLN_VS_TREG_PRECURSORS_THYMUS_DN	1	0.280929	0.338926	1	1	0.0428503	0.374631	1
GSE42021_TREG_PLN_VS_CD24INT_TREG_THYMUS_UP	1	0.4199	0.209656	1	1	0.0478481	0.212257	1
GSE42021_TREG_VS_TCONV_PLN_UP	1	0.625363	0.0106692	1	1	0.953473	0.0590742	1
GSE42088_2H_VS_24H_LEISHMANIA_INF_DC_UP	1	0.0147052	0.345183	1	1	0.0264715	0.542599	1
GSE42088_UNINF_VS_LEISHMANIA_INF_DC_24H_UP	1	0.147699	0.66258	1	1	0.0120404	0.367319	1
GSE42724_NAIVE_BCELL_VS_PLASMABLAST_UP	1	0.902792	0.0113353	1	0.448154	1	0.382337	1
GSE43260_BTLA_POS_VS_NEG_INTRATUMORAL_CD8_TCELL_UP	1	0.00739512	0.247906	1	1	0.00198992	0.33028	1
GSE43863_DAY6_EFF_VS_DAY150_MEM_LY6C_INT_CXCR5POS_CD4_TCELL_DN	1	0.049808	0.547982	1	1	0.343969	0.261069	1
GSE43863_LY6C_INT_CXCR5POS_VS_LY6C_LOW_CXCR5NEG_EFFECTOR_CD4_TCELL_DN	1	0.0270394	0.380947	1	1	0.0272087	0.468438	1
GSE43863_TFH_VS_LY6C_LOW_CXCR5NEG_EFFECTOR_CD4_TCELL_DN	1	0.0391209	0.272318	1	1	0.471905	0.42372	1
GSE43863_TH1_VS_LY6C_INT_CXCR5POS_EFFECTOR_CD4_TCELL_UP	1	0.66207	0.00466027	1	1	0.152425	0.0119621	1
GSE43863_TH1_VS_LY6C_INT_CXCR5POS_MEMORY_CD4_TCELL_DN	1	0.0379052	0.736765	1	1	0.594421	0.612573	1
GSE43863_TH1_VS_LY6C_LOW_CXCR5NEG_EFFECTOR_CD4_TCELL_DN	1	0.943224	0.0311426	1	1	0.791287	0.105045	1
GSE43863_TH1_VS_LY6C_LOW_CXCR5NEG_EFFECTOR_CD4_TCELL_UP	1	0.214137	0.000160233	1	1	0.0235339	0.0148647	1
GSE43955_TGFB_IL6_VS_TGFB_IL6_IL23_TH17_ACT_CD4_TCELL_52H_DN	1	0.200159	0.00683663	1	1	0.365367	0.143423	1
GSE44649_NAIVE_VS_ACTIVATED_CD8_TCELL_DN	0.0106708	1	0.0228139	1	0.579131	1	0.078166	1
GSE44649_WT_VS_MIR155_KO_NAIVE_CD8_TCELL_UP	1	0.0307268	0.883109	1	1	0.316075	0.394213	1
GSE45365_HEALTHY_VS_MCMV_INFECTION_CD11B_DC_DN	1	0.0463419	0.0158914	1	1	1.12557e-07	0.0865188	1
GSE45365_HEALTHY_VS_MCMV_INFECTION_CD11B_DC_IFNAR_KO_DN	1	0.0684399	0.0182814	1	1	1.03364e-05	0.179113	1
GSE45365_HEALTHY_VS_MCMV_INFECTION_CD8A_DC_IFNAR_KO_DN	1	0.0562808	0.49681	1	1	0.00589813	0.622102	1
GSE45365_NK_CELL_VS_BCELL_MCMV_INFECTION_DN	1	0.0296433	0.510348	1	1	0.0115963	0.299406	1
GSE45365_NK_CELL_VS_CD11B_DC_DN	1	0.00263424	0.525975	1	1	0.00162074	0.228938	1
GSE45365_NK_CELL_VS_CD11B_DC_MCMV_INFECTION_DN	1	0.0243876	0.414683	1	1	0.151624	0.348283	1
GSE45365_NK_CELL_VS_CD8_TCELL_MCMV_INFECTION_UP	1	0.24483	0.0810697	1	1	0.462045	0.0423814	1
GSE45365_WT_VS_IFNAR_KO_BCELL_DN	1	0.0889808	0.0097954	1	1	0.000105645	0.203466	1
GSE45365_WT_VS_IFNAR_KO_BCELL_MCMV_INFECTION_DN	1	0.309077	0.0638071	1	1	0.00134404	0.0584242	1
GSE45365_WT_VS_IFNAR_KO_CD11B_DC_MCMV_INFECTION_DN	1	0.223993	0.217796	1	1	0.000696544	0.102713	1
GSE45365_WT_VS_IFNAR_KO_CD8A_DC_DN	1	0.370036	0.554554	1	1	0.0181998	0.702328	1
GSE45365_WT_VS_IFNAR_KO_CD8A_DC_MCMV_INFECTION_UP	1	0.00306405	0.513335	1	1	0.0176017	0.401328	1
GSE45382_UNTREATED_VS_TGFB_TREATED_MACROPHAGES_UP	1	0.0457885	0.00222254	1	1	0.277145	0.0264746	1
GSE45739_UNSTIM_VS_ACD3_ACD28_STIM_NRAS_KO_CD4_TCELL_DN	1	2.95267e-11	0.683907	1	1	0.152396	0.635176	1
GSE45739_UNSTIM_VS_ACD3_ACD28_STIM_NRAS_KO_CD4_TCELL_UP	0.0134654	1	0.843393	1	1	0.605454	0.795524	1
GSE45739_UNSTIM_VS_ACD3_ACD28_STIM_WT_CD4_TCELL_DN	1	2.8207e-08	0.0186424	1	1	0.422353	0.12694	1
GSE45739_UNSTIM_VS_ACD3_ACD28_STIM_WT_CD4_TCELL_UP	0.000868758	1	0.896797	1	1	0.970614	0.519836	1
GSE45837_WT_VS_GFI1_KO_PDC_UP	1	0.113477	0.857034	1	1	0.0200978	0.953655	1
GSE45881_CXCR6HI_VS_CXCR1LO_COLONIC_LAMINA_PROPRIA_UP	1	0.338526	0.999969	0.133349	1	0.000513247	0.954696	1
GSE4590_LARGE_PRE_BCELL_VS_VPREB_POS_LARGE_PRE_BCELL_UP	1	0.833755	0.0311214	1	1	0.734829	0.0232013	1
GSE4590_SMALL_VS_LARGE_PRE_BCELL_DN	1	0.597004	0.0125832	1	1	0.732624	0.348867	1
GSE4590_SMALL_VS_LARGE_PRE_BCELL_UP	1	0.0206011	0.2892	1	1	0.0434534	0.226818	1
GSE46025_WT_VS_FOXO1_KO_KLRG1_LOW_CD8_EFFECTOR_TCELL_DN	0.0235491	1	0.449633	1	1	0.944131	0.297444	1
GSE46025_WT_VS_FOXO1_KO_KLRG1_LOW_CD8_EFFECTOR_TCELL_UP	1	0.0439226	0.87184	1	1	0.174379	0.510587	1
GSE46468_LUNG_INNATE_LYMPHOID_CELL_VS_SPLEEN_CD4_TCELL_DN	0.0175653	1	0.402287	1	1	0.85327	0.192403	1
GSE46606_DAY1_VS_DAY3_CD40L_IL2_IL5_STIMULATED_IRF4_KO_BCELL_DN	1	0.9904	0.0247679	1	1	0.665553	0.241492	1
GSE46606_IRF4_KO_VS_WT_UNSTIM_BCELL_DN	1	0.0562808	0.195664	1	1	0.00453734	0.438152	1
GSE46606_IRF4MID_VS_WT_CD40L_IL2_IL5_DAY1_STIMULATED_BCELL_DN	1	0.324752	0.345993	1	1	0.00374726	0.541494	1
GSE46606_IRF4MID_VS_WT_CD40L_IL2_IL5_DAY3_STIMULATED_BCELL_DN	1	0.0140554	0.370677	1	1	0.316521	0.337453	1
GSE46606_UNSTIM_VS_CD40L_IL2_IL5_1DAY_STIMULATED_IRF4_KO_BCELL_UP	1	0.392713	0.0477417	1	1	0.899663	0.0727884	1
GSE4748_CTRL_VS_CYANOBACTERIUM_LPSLIKE_STIM_DC_3H_DN	1	0.24651	0.0218491	1	1	0.599334	0.038197	1
GSE4748_CYANOBACTERIUM_LPSLIKE_VS_LPS_AND_CYANOBACTERIUM_LPSLIKE_STIM_DC_3H_DN	1	0.0115662	0.397043	1	1	0.0202945	0.385023	1
GSE4748_LPS_VS_LPS_AND_CYANOBACTERIUM_LPSLIKE_STIM_DC_3H_UP	1	0.00370533	0.16964	1	1	0.00347884	0.51926	1
GSE4984_GALECTIN1_VS_VEHICLE_CTRL_TREATED_DC_DN	1	0.922597	0.156498	1	1	0.681747	0.0086395	1
GSE4984_LPS_VS_VEHICLE_CTRL_TREATED_DC_DN	1	3.32809e-07	0.46433	1	1	7.48197e-09	0.333783	1
GSE4984_LPS_VS_VEHICLE_CTRL_TREATED_DC_UP	0.401819	1	0.32465	1	3.5404e-06	1	0.25207	1
GSE4984_UNTREATED_VS_GALECTIN1_TREATED_DC_DN	0.0001072	1	0.313125	1	0.00639112	1	0.594845	1
GSE4984_UNTREATED_VS_GALECTIN1_TREATED_DC_UP	1	2.66637e-05	0.167309	1	1	6.01171e-05	0.179388	1
GSE5099_UNSTIM_VS_MCSF_TREATED_MONOCYTE_DAY3_DN	1	0.0164819	0.629135	1	1	0.041084	0.333783	1
GSE5099_UNSTIM_VS_MCSF_TREATED_MONOCYTE_DAY7_DN	1	0.0646111	0.786841	1	1	0.0373892	0.752764	1
GSE5142_HTERT_TRANSDUCED_VS_CTRL_CD8_TCELL_LATE_PASSAGE_CLONE_UP	1	0.213259	0.00957821	1	1	0.00296843	0.0343711	1
GSE5455_EX_VIVO_VS_POST_24H_INCUBATION_MONOCYTES_FROM_TUMOR_BEARING_MOUSE_UP	0.806938	1	0.0459696	1	1	0.972575	0.36171	1
GSE5455_HEALTHY_VS_TUMOR_BEARING_MOUSE_SPLEEN_MONOCYTE_DN	1	0.0113941	0.392582	1	1	0.172449	0.736284	1
GSE5503_MLN_DC_VS_PLN_DC_ACTIVATED_ALLOGENIC_TCELL_UP	1	0.411964	0.0209333	1	1	0.487062	0.169185	1
GSE5542_IFNG_VS_IFNA_TREATED_EPITHELIAL_CELLS_6H_DN	1	0.0480658	0.404698	1	1	0.374359	0.326767	1
GSE5542_IFNG_VS_IFNA_TREATED_EPITHELIAL_CELLS_6H_UP	0.966828	1	0.0153406	1	1	0.390574	0.0536203	1
GSE5542_UNTREATED_VS_IFNA_AND_IFNG_TREATED_EPITHELIAL_CELLS_6H_DN	1	5.33751e-05	0.446847	1	1	0.0039355	0.134184	1
GSE5542_UNTREATED_VS_IFNA_AND_IFNG_TREATED_EPITHELIAL_CELLS_6H_UP	0.00322434	1	0.429755	1	0.0237982	1	0.550977	1
GSE5542_UNTREATED_VS_IFNA_TREATED_EPITHELIAL_CELLS_24H_DN	2.05314e-07	1	0.0971624	1	4.26176e-13	1	0.437985	1
GSE5542_UNTREATED_VS_IFNA_TREATED_EPITHELIAL_CELLS_24H_UP	1	5.04904e-10	0.357325	1	1	1.83408e-12	0.0930593	1
GSE5542_UNTREATED_VS_IFNA_TREATED_EPITHELIAL_CELLS_6H_DN	3.02536e-06	1	0.140692	1	2.59381e-15	1	0.590204	1
GSE5542_UNTREATED_VS_IFNA_TREATED_EPITHELIAL_CELLS_6H_UP	1	7.16521e-09	0.354767	1	1	8.60692e-09	0.247219	1
GSE5542_UNTREATED_VS_IFNG_TREATED_EPITHELIAL_CELLS_24H_DN	4.61116e-05	1	0.0800819	1	5.46673e-15	1	0.407955	1
GSE5542_UNTREATED_VS_IFNG_TREATED_EPITHELIAL_CELLS_24H_UP	1	3.72974e-08	0.195508	1	1	2.16097e-11	0.0935692	1
GSE5542_UNTREATED_VS_IFNG_TREATED_EPITHELIAL_CELLS_6H_DN	1	1.93484e-07	0.357091	1	1	1.13891e-06	0.443005	1
GSE5542_UNTREATED_VS_IFNG_TREATED_EPITHELIAL_CELLS_6H_UP	0.00499867	1	0.327057	1	0.000985263	1	0.158363	1
GSE5589_IL6_KO_VS_IL10_KO_LPS_AND_IL6_STIM_MACROPHAGE_45MIN_UP	1	0.754726	0.17597	1	1	0.017978	0.264103	1
GSE5589_IL6_KO_VS_IL10_KO_LPS_STIM_MACROPHAGE_180MIN_DN	1	0.0310366	0.538651	1	1	0.400724	0.189369	1
GSE5589_LPS_AND_IL10_VS_LPS_AND_IL6_STIM_IL6_KO_MACROPHAGE_45MIN_UP	1	0.0608455	0.0460484	1	1	0.293011	0.0989676	1
GSE5589_LPS_VS_LPS_AND_IL10_STIM_IL10_KO_MACROPHAGE_45MIN_DN	1	0.198647	0.0433445	1	1	0.271375	0.576001	1
GSE5589_LPS_VS_LPS_AND_IL10_STIM_MACROPHAGE_180MIN_UP	1	0.0481277	0.151118	1	1	0.223524	0.374573	1
GSE5589_WT_VS_IL10_KO_LPS_STIM_MACROPHAGE_180MIN_DN	1	0.0246642	0.33128	1	1	0.0487168	0.606993	1
GSE5589_WT_VS_IL10_KO_LPS_STIM_MACROPHAGE_45MIN_UP	1	0.44959	0.000321597	1	1	0.00569414	0.170819	1
GSE5589_WT_VS_IL6_KO_LPS_AND_IL10_STIM_MACROPHAGE_45MIN_UP	1	0.485476	0.0042501	1	1	0.0421138	0.184241	1
GSE5679_CTRL_VS_PPARG_LIGAND_ROSIGLITAZONE_TREATED_DC_UP	1	0.475922	1.00092e-06	1	1	0.058395	0.00138475	1
GSE5679_CTRL_VS_RARA_AGONIST_AM580_TREATED_DC_UP	1	0.378644	4.72233e-06	1	1	0.0657516	0.00179587	1
GSE5679_PPARG_LIGAND_ROSIGLITAZONE_VS_RARA_AGONIST_AM580_TREATED_DC_UP	1	0.951857	0.0105567	1	1	0.803237	0.268502	1
GSE5679_PPARG_LIGAND_ROSIGLITAZONE_VS_ROSIGLITAZONE_AND_RARA_AGONIST_AM580_TREATED_DC_UP	1	0.617048	0.0690512	1	1	0.497532	0.0495573	1
GSE5679_RARA_AGONIST_AM580_VS_AM580_AND_ROSIGLITAZONE_TREATED_DC_DN	1	0.0303668	0.12747	1	1	0.451148	0.325279	1
GSE5960_TH1_VS_ANERGIC_TH1_DN	1	0.118072	0.0228328	1	1	0.411047	0.0346809	1
GSE6090_UNSTIM_VS_DC-SIGN_STIM_DC_UP	0.514921	1	0.0223815	1	1	0.971853	0.0563759	1
GSE6092_B_BURGDOFERI_VS_B_BURGDORFERI_AND_IFNG_STIM_ENDOTHELIAL_CELL_DN	1	0.463715	0.217796	1	1	0.0493198	0.0931254	1
GSE6092_IFNG_VS_IFNG_AND_B_BURGDORFERI_INF_ENDOTHELIAL_CELL_DN	1	0.0809445	0.327629	1	1	0.00802712	0.520197	1
GSE6259_33D1_POS_DC_VS_CD4_TCELL_UP	1	0.0596752	0.0159162	1	1	0.00749065	0.176254	1
GSE6259_33D1_POS_VS_DEC205_POS_FLT3L_INDUCED_SPLENIC_DC_UP	1	0.0481277	0.918948	1	1	0.0438527	0.725594	1
GSE6259_DEC205_POS_DC_VS_CD8_TCELL_UP	1	0.11736	0.0135845	1	1	0.441272	0.0130611	1
GSE6259_FLT3L_INDUCED_33D1_POS_DC_VS_CD4_TCELL_DN	1	0.353489	0.0490003	1	1	0.0236523	0.28501	1
GSE6259_FLT3L_INDUCED_33D1_POS_DC_VS_CD8_TCELL_UP	1	0.21065	0.606744	1	1	0.0289293	0.470912	1
GSE6259_FLT3L_INDUCED_DEC205_POS_DC_VS_BCELL_DN	1	0.0237679	0.0759251	1	1	0.00590685	0.210757	1
GSE6259_FLT3L_INDUCED_VS_WT_SPLENIC_DC_33D1_POS_UP	1	0.020504	0.347912	1	1	0.08073	0.257009	1
GSE6269_E_COLI_VS_STAPH_AUREUS_INF_PBMC_DN	1	1.08585e-11	0.558673	1	1	5.55475e-09	0.449993	1
GSE6269_E_COLI_VS_STAPH_AUREUS_INF_PBMC_UP	0.00552202	1	0.0868226	1	0.00118447	1	0.261452	1
GSE6269_E_COLI_VS_STREP_PNEUMO_INF_PBMC_DN	1	1.15058e-05	0.166212	1	1	0.00199953	0.331013	1
GSE6269_FLU_VS_E_COLI_INF_PBMC_UP	1	0.0348869	0.144897	1	1	0.373134	0.129861	1
GSE6269_FLU_VS_STAPH_AUREUS_INF_PBMC_DN	1	8.513e-08	0.256685	1	1	2.24189e-08	0.0604173	1
GSE6269_FLU_VS_STAPH_AUREUS_INF_PBMC_UP	0.495898	1	0.14403	1	0.00863688	1	0.166265	1
GSE6269_FLU_VS_STREP_PNEUMO_INF_PBMC_UP	1	0.289239	0.0104182	1	1	0.616929	0.28096	1
GSE6269_HEALTHY_VS_E_COLI_INF_PBMC_UP	1	0.0080934	0.585221	1	1	0.521389	0.899652	1
GSE6269_HEALTHY_VS_FLU_INF_PBMC_DN	1	0.00500671	0.0307432	1	1	0.151715	0.105805	1
GSE6269_HEALTHY_VS_STAPH_AUREUS_INF_PBMC_DN	1	0.24483	0.512355	1	1	0.0388344	0.756276	1
GSE6269_HEALTHY_VS_STAPH_AUREUS_INF_PBMC_UP	0.890957	1	0.0792062	1	0.131041	1	0.0336931	1
GSE6269_HEALTHY_VS_STAPH_PNEUMO_INF_PBMC_DN	1	2.18905e-05	0.615203	1	1	3.62334e-07	0.244318	1
GSE6674_ANTI_IGM_VS_PL2_3_STIM_BCELL_UP	0.300262	1	0.0177093	1	0.959795	1	0.0617861	1
GSE6674_CPG_VS_CPG_AND_ANTI_IGM_STIM_BCELL_UP	1	0.715619	0.0205095	1	1	0.56843	0.0213476	1
GSE6674_CPG_VS_PL2_3_STIM_BCELL_UP	0.995703	1	0.0566932	1	1	0.997663	0.0376383	1
GSE6674_UNSTIM_VS_ANTI_IGM_STIM_BCELL_UP	1	0.974911	0.0617474	1	1	0.838769	0.0307891	1
GSE6674_UNSTIM_VS_PL2_3_STIM_BCELL_DN	1	0.1864	0.699085	1	1	0.0303506	0.332009	1
GSE6875_TCONV_VS_FOXP3_KO_TREG_DN	1	0.752829	0.0208542	1	1	0.967301	0.263253	1
GSE6875_WT_VS_FOXP3_KO_TREG_DN	1	0.233576	0.133973	1	1	0.0487017	0.189634	1
GSE7218_IGM_VS_IGG_SIGNAL_THGOUGH_ANTIGEN_BCELL_UP	1	0.225961	0.132137	1	1	0.0316502	0.101248	1
GSE7218_UNSTIM_VS_ANTIGEN_STIM_THROUGH_IGG_BCELL_DN	1	0.026186	0.288439	1	1	0.303761	0.0207502	1
GSE7218_UNSTIM_VS_ANTIGEN_STIM_THROUGH_IGG_BCELL_UP	1	0.354063	0.028911	1	1	0.119652	0.0301533	1
GSE7219_UNSTIM_VS_LPS_AND_ANTI_CD40_STIM_NIK_NFKB2_KO_DC_DN	1	0.12633	0.202985	1	1	0.00730076	0.296738	1
GSE7219_WT_VS_NIK_NFKB2_KO_LPS_AND_ANTI_CD40_STIM_DC_UP	1	0.0768739	0.000715264	1	1	0.042812	0.0617794	1
GSE7400_CTRL_VS_CSF3_IN_VIVO_TREATED_PBMC_DN	1	0.063546	0.479676	1	1	0.0449953	0.455115	1
GSE7400_CTRL_VS_CSF3_IN_VIVO_TREATED_PBMC_UP	0.000138779	1	0.360202	1	0.0298248	1	0.708012	1
GSE7460_CD8_TCELL_VS_TREG_ACT_DN	0.928231	1	0.0438311	1	1	0.0863507	0.0131634	1
GSE7460_CTRL_VS_TGFB_TREATED_ACT_TREG_UP	1	0.344362	0.0961139	1	1	0.00577655	0.267642	1
GSE7460_FOXP3_MUT_VS_HET_ACT_TCONV_UP	1	0.0240686	0.262536	1	1	0.334993	0.527033	1
GSE7460_FOXP3_MUT_VS_WT_ACT_TCONV_UP	1	0.107871	0.321668	1	1	0.0334914	0.554792	1
GSE7460_TCONV_VS_TREG_THYMUS_DN	1	0.199005	0.238391	1	1	0.0468385	0.229779	1
GSE7460_TREG_VS_TCONV_ACT_WITH_TGFB_DN	1	0.0401925	0.654201	1	1	0.448742	0.596162	1
GSE7509_FCGRIIB_VS_TNFA_IL1B_IL6_PGE_STIM_DC_DN	1	0.0105025	0.999969	0.763751	1	0.0454575	0.84542	1
GSE7509_UNSTIM_VS_FCGRIIB_STIM_DC_DN	1	0.0145931	0.306002	1	1	0.301884	0.292162	1
GSE7509_UNSTIM_VS_FCGRIIB_STIM_DC_UP	1	0.0235009	0.520784	1	1	0.00745645	0.372055	1
GSE7509_UNSTIM_VS_IFNA_STIM_IMMATURE_DC_UP	1	0.248927	0.0563388	1	1	0.00966457	0.327532	1
GSE7548_DAY7_VS_DAY28_PCC_IMMUNIZATION_CD4_TCELL_UP	1	0.305378	0.726759	1	1	0.0119153	0.433121	1
GSE7568_IL4_VS_IL4_AND_DEXAMETHASONE_TREATED_MACROPHAGE_UP	1	0.862104	0.000124354	1	1	0.104187	0.00856382	1
GSE7596_AKT_TRANSD_VS_CTRL_CD4_TCONV_WITH_TGFB_UP	1	0.139444	0.156107	1	1	0.0148769	0.535677	1
GSE7764_IL15_TREATED_VS_CTRL_NK_CELL_24H_UP	1	0.89619	0.0307432	1	1	0.132596	0.0423193	1
GSE7768_OVA_ALONE_VS_OVA_WITH_LPS_IMMUNIZED_MOUSE_WHOLE_SPLEEN_6H_DN	1	0.289484	0.457608	1	1	0.0434285	0.158188	1
GSE7768_OVA_ALONE_VS_OVA_WITH_MPL_IMMUNIZED_MOUSE_WHOLE_SPLEEN_6H_UP	1	0.0182801	0.413039	1	1	0.000396363	0.0913168	1
GSE7831_1H_VS_4H_CPG_STIM_PDC_DN	1	0.508718	0.0142297	1	1	0.0568906	0.432946	1
GSE7831_CPG_VS_INFLUENZA_STIM_PDC_1H_DN	1	0.0230693	0.22193	1	1	0.232185	0.371867	1
GSE7831_CPG_VS_INFLUENZA_STIM_PDC_4H_DN	1	0.343407	0.00856051	1	1	0.0386983	0.187005	1
GSE7831_UNSTIM_VS_CPG_STIM_PDC_4H_UP	1	0.567102	0.0414998	1	1	0.409141	0.076378	1
GSE7831_UNSTIM_VS_INFLUENZA_STIM_PDC_4H_UP	1	0.0048379	0.32465	1	1	0.0307105	0.165382	1
GSE7852_LN_VS_FAT_TCONV_DN	1	0.0540806	0.0731425	1	1	0.00180395	0.59718	1
GSE7852_LN_VS_FAT_TREG_DN	1	0.115848	0.122434	1	1	0.0466823	0.187005	1
GSE7852_LN_VS_THYMUS_TCONV_DN	1	0.391918	0.001357	1	1	0.107018	0.192403	1
GSE7852_LN_VS_THYMUS_TREG_DN	1	0.742681	0.0495588	1	1	0.820229	0.302865	1
GSE7852_THYMUS_VS_FAT_TCONV_DN	1	0.31812	0.014391	1	1	0.056172	0.143423	1
GSE7852_THYMUS_VS_FAT_TREG_DN	1	0.185759	0.298222	1	1	0.00776294	0.432946	1
GSE7852_THYMUS_VS_FAT_TREG_UP	0.00603653	1	0.0679429	1	0.0237982	1	0.116342	1
GSE7852_TREG_VS_TCONV_LN_UP	1	0.2684	0.224848	1	1	0.0324093	0.0944454	1
GSE8384_CTRL_VS_B_ABORTUS_4H_MAC_CELL_LINE_UP	1	0.388709	0.0295555	1	1	0.796687	0.162803	1
GSE8678_IL7R_LOW_VS_HIGH_EFF_CD8_TCELL_UP	1	0.0133047	0.440446	1	1	0.00481007	0.473435	1
GSE8685_IL15_ACT_IL2_STARVED_VS_IL21_ACT_IL2_STARVED_CD4_TCELL_UP	1	0.0465943	0.241338	1	1	0.23059	0.140693	1
GSE8685_IL2_ACT_IL2_STARVED_VS_IL15_ACT_IL2_STARVED_CD4_TCELL_DN	1	0.806159	0.0111125	1	1	0.931841	0.17035	1
GSE8685_IL2_STARVED_VS_IL2_ACT_IL2_STARVED_CD4_TCELL_DN	1	0.770761	0.0190075	1	1	0.352095	0.162865	1
GSE8835_CD4_VS_CD8_TCELL_CLL_PATIENT_UP	1	0.217087	0.00353875	1	1	0.715186	0.186193	1
GSE8835_HEALTHY_VS_CLL_CD8_TCELL_UP	1	0.134648	0.400302	1	1	0.0394	0.259607	1
GSE8921_UNSTIM_VS_TLR1_2_STIM_MONOCYTE_24H_DN	1	0.0387919	0.0823947	1	1	0.104705	0.0978017	1
GSE8921_UNSTIM_VS_TLR1_2_STIM_MONOCYTE_3H_UP	1	0.468846	0.049207	1	1	0.343027	0.0352971	1
GSE8921_UNSTIM_VS_TLR1_2_STIM_MONOCYTE_6H_DN	1	0.0391209	0.0211182	1	1	0.0308268	0.185332	1
GSE9006_1MONTH_VS_4MONTH_POST_TYPE_1_DIABETES_DX_PBMC_UP	1	0.0429852	0.363018	1	1	0.00442942	0.451829	1
GSE9006_HEALTHY_VS_TYPE_1_DIABETES_PBMC_1MONTH_POST_DX_UP	0.378591	1	0.0541894	1	1	0.796687	0.0229224	1
GSE9006_HEALTHY_VS_TYPE_1_DIABETES_PBMC_AT_DX_UP	1	0.971576	0.0111247	1	1	0.388932	0.491737	1
GSE9006_HEALTHY_VS_TYPE_2_DIABETES_PBMC_AT_DX_UP	1	0.000110199	0.270728	1	1	6.66496e-05	0.234904	1
GSE9006_TYPE_1_DIABETES_AT_DX_VS_1MONTH_POST_DX_PBMC_UP	1	0.0411379	0.140692	1	1	0.115097	0.0568962	1
GSE9006_TYPE_1_DIABETES_AT_DX_VS_4MONTH_POST_DX_PBMC_UP	1	0.031029	0.44737	1	1	0.0076117	0.234737	1
GSE9006_TYPE_1_VS_TYPE_2_DIABETES_PBMC_AT_DX_UP	1	5.04786e-05	0.272975	1	1	0.0120404	0.122272	1
GSE9037_CTRL_VS_LPS_4H_STIM_IRAK4_KO_BMDM_DN	1	0.526392	0.0346797	1	1	0.460808	0.099663	1
GSE9037_WT_VS_IRAK4_KO_LPS_4H_STIM_BMDM_DN	1	0.1573	0.0247452	1	1	0.170792	0.149789	1
GSE9239_CTRL_VS_TNF_INHIBITOR_TREATED_DC_UP	1	0.0206011	0.473389	1	1	0.308149	0.531616	1
GSE9509_10MIN_VS_30MIN_LPS_AND_IL10_STIM_IL10_KO_MACROPHAGE_DN	1	0.130942	0.682218	1	1	0.0181998	0.485854	1
GSE9509_10MIN_VS_30MIN_LPS_STIM_IL10_KO_MACROPHAGE_UP	1	0.0565006	0.00199156	1	1	0.366555	0.152187	1
GSE9509_LPS_VS_LPS_AND_IL10_STIM_IL10_KO_MACROPHAGE_20MIN_DN	1	0.0928661	0.000541451	1	1	2.12338e-05	0.0950232	1
GSE9509_LPS_VS_LPS_AND_IL10_STIM_IL10_KO_MACROPHAGE_30MIN_DN	1	0.586289	0.252336	1	1	0.00589813	0.404617	1
GSE9601_NFKB_INHIBITOR_VS_PI3K_INHIBITOR_TREATED_HCMV_INF_MONOCYTE_UP	1	0.998153	0.0162569	1	0.660651	1	0.0728001	1
GSE9601_UNTREATED_VS_PI3K_INHIBITOR_TREATED_HCMV_INF_MONOCYTE_UP	1	0.00739512	0.214359	1	1	0.0160729	0.0434511	1
GSE9650_EFFECTOR_VS_MEMORY_CD8_TCELL_UP	1	0.00603881	0.00173798	1	1	9.21803e-05	0.0293172	1
GSE9650_EXHAUSTED_VS_MEMORY_CD8_TCELL_DN	1	0.907873	0.047447	1	1	0.983373	0.0967576	1
GSE9650_GP33_VS_GP276_LCMV_SPECIFIC_EXHAUSTED_CD8_TCELL_DN	0.143198	1	0.122112	1	1	0.907505	0.0195078	1
GSE9650_NAIVE_VS_EFF_CD8_TCELL_DN	1	7.76912e-05	0.000744923	1	1	0.000494814	0.0172917	1
GSE9650_NAIVE_VS_MEMORY_CD8_TCELL_DN	1	0.000253372	0.00649066	1	1	0.0119153	0.051985	1
GSE9960_GRAM_NEG_VS_GRAM_NEG_AND_POS_SEPSIS_PBMC_DN	0.0188167	1	0.258051	1	0.45148	1	0.51489	1
GSE9960_GRAM_POS_VS_GRAM_NEG_AND_POS_SEPSIS_PBMC_DN	1	0.16007	0.360508	1	1	0.0142394	0.2338	1
GSE9960_GRAM_POS_VS_GRAM_NEG_AND_POS_SEPSIS_PBMC_UP	1	0.764153	0.0107524	1	1	0.966133	0.143423	1
GSE9960_HEALTHY_VS_GRAM_NEG_SEPSIS_PBMC_UP	1	0.284721	0.0282717	1	1	0.745236	0.335479	1
GSE9988_ANTI_TREM1_AND_LPS_VS_VEHICLE_TREATED_MONOCYTES_DN	1	0.000163956	0.359288	1	1	0.00578228	0.156939	1
GSE9988_ANTI_TREM1_VS_CTRL_TREATED_MONOCYTES_DN	1	0.0207463	0.44109	1	1	0.023717	0.259607	1
GSE9988_ANTI_TREM1_VS_LOW_LPS_MONOCYTE_DN	1	0.309077	0.20918	1	1	0.00203916	0.369578	1
GSE9988_ANTI_TREM1_VS_LOW_LPS_MONOCYTE_UP	1	0.190244	0.522503	1	1	0.04484	0.737294	1
GSE9988_ANTI_TREM1_VS_LPS_MONOCYTE_DN	1	0.370163	0.173774	1	1	0.0445713	0.24133	1
GSE9988_ANTI_TREM1_VS_VEHICLE_TREATED_MONOCYTES_DN	1	2.66637e-05	0.322642	1	1	0.000722888	0.111323	1
GSE9988_LOW_LPS_VS_VEHICLE_TREATED_MONOCYTE_DN	1	0.00268128	0.287587	1	1	0.0208924	0.348471	1
GSE9988_LPS_VS_VEHICLE_TREATED_MONOCYTE_DN	1	0.00021169	0.166585	1	1	0.0101603	0.131775	1
KAECH_DAY8_EFF_VS_DAY15_EFF_CD8_TCELL_UP	1	0.316644	0.00480034	1	1	0.0076117	0.0363378	1
KAECH_DAY8_EFF_VS_MEMORY_CD8_TCELL_UP	1	0.00504927	4.94407e-05	1	1	6.93943e-05	0.00274234	1
KAECH_NAIVE_VS_DAY15_EFF_CD8_TCELL_DN	1	0.00188494	0.0104182	1	1	0.0086323	0.0787676	1
KAECH_NAIVE_VS_DAY8_EFF_CD8_TCELL_DN	1	1.4307e-05	0.000196341	1	1	1.33597e-06	0.0102303	1
KAECH_NAIVE_VS_MEMORY_CD8_TCELL_DN	1	0.000173509	0.0311426	1	1	0.017978	0.0513156	1
